# Supplementary material for: A role for Tau protein in maintaining ribosomal DNA stability and cytidine deaminase-deficient cell survival
Source: Nat Commun. 2017 Sep 25;8:693. doi: 10.1038/s41467-017-00633-1 (PMC5612969; doi:10.1038/s41467-017-00633-1)
Supplement: Supplementary file 2 — Supplementary Data 1 [file 41467_2017_633_MOESM2_ESM.xlsx]

## Sheet: Supplementary Data 1
Gene Symbol	Gene Name	BS-BLM viability	BS-Ctrl(BLM) viability	Ratio viabilities (BS-BLM / BS-Ctrl(BLM))
AADAT	aminoadipate aminotransferase	1.207	0.016	75.4375
AASS	aminoadipate-semialdehyde synthase	1.321	0.007	188.714
ABCA3	ATP-binding cassette, sub-family A (ABC1), member 3	0.897	0.087	10.3103
ABCB4	ATP-binding cassette, sub-family B (MDR/TAP), member 4	1.27	0.016	79.375
ABCC3	ATP-binding cassette, sub-family C (CFTR/MRP), member 3	0.52	0.001	520
ABCD2	ATP-binding cassette, sub-family D (ALD), member 2	0.533	0.1	5.33
ABI3BP	ABI family, member 3 (NESH) binding protein	0.873	0.01	87.3
ABL2	v-abl Abelson murine leukemia viral oncogene homolog 2	0.54516	0.004	136.29
AC005544.1		1.27	0.021	60.4762
AC008267.1		0.684	0.011	62.1818
AC019173.1		0.821	0.036	22.8056
AC093726.6		0.806	0.013	62
AC217772.1		0.538	0.002	269
AC225613.4		1.259	0.009	139.889
AC233294.1		0.52	0.001	520
AC242842.1		1.487	0.014	106.214
AC243756.1		1.487	0.014	106.214
AC244163.2		1.259	0.009	139.889
AC246785.1		1.487	0.014	106.214
AC253578.1		1.487	0.014	106.214
ACACA	acetyl-CoA carboxylase alpha	0.514	0.007	73.4286
ACER3	alkaline ceramidase 3	1.275	0.021	60.7143
ACOX1	acyl-CoA oxidase 1, palmitoyl	0.512	0.007	73.1429
ACSM2A	acyl-CoA synthetase medium-chain family member 2A	0.517	0.015	34.4667
ACSM2B	acyl-CoA synthetase medium-chain family member 2B	0.517	0.015	34.4667
ACTN1	actinin, alpha 1	0.599	0.069	8.68116
ACTR3	ARP3 actin-related protein 3 homolog (yeast)	1.999	0.004	499.75
ACVR2A	activin A receptor, type IIA	1.082	0.04	27.05
ACY1	aminoacylase 1	0.547	0.099	5.52525
ADARB1	adenosine deaminase, RNA-specific, B1	0.816	0.001	816
ADAT1	adenosine deaminase, tRNA-specific 1	0.987	0.042	23.5
ADAT3	adenosine deaminase, tRNA-specific 3	1.065	0.002	532.5
ADH1B	alcohol dehydrogenase 1B (class I), beta polypeptide	0.91	0.074	12.2973
ADHFE1	alcohol dehydrogenase, iron containing, 1	0.728	0.061	11.9344
ADIPOR1	adiponectin receptor 1	0.944	0.011	85.8182
AEBP2	AE binding protein 2	0.549	0.034	16.1471
AGPAT6	1-acylglycerol-3-phosphate O-acyltransferase 6	0.654	0.003	218
AHCTF1	AT hook containing transcription factor 1	0.848	0.039	21.7436
AHSA1	AHA1, activator of heat shock 90kDa protein ATPase homolog 1 (yeast)	1.358	0.005	271.6
AK5	adenylate kinase 5	0.575	0.01	57.5
AKAP9	A kinase (PRKA) anchor protein (yotiao) 9	1.504	0.035	42.9714
AKR1B10	aldo-keto reductase family 1, member B10 (aldose reductase)	0.703	0.079	8.89873
AKR1B15	aldo-keto reductase family 1, member B15	0.709	0.079	8.97468
AKT3	v-akt murine thymoma viral oncogene homolog 3 (protein kinase B, gamma)	1.612	0.031	52
AL136531.1		0.801	0.095	8.43158
ALDH1L1	aldehyde dehydrogenase 1 family, member L1	0.71	0.001	710
ALDOB	aldolase B, fructose-bisphosphate	1.123	0.008	140.375
ALKBH8	alkB, alkylation repair homolog 8 (E. coli)	1.597	0.092	17.3587
ALPK3	alpha-kinase 3	0.868	0.003	289.333
AMDHD1	amidohydrolase domain containing 1	0.882	0.012	73.5
ANK3	ankyrin 3, node of Ranvier (ankyrin G)	0.952	0.077	12.3636
ANKK1	ankyrin repeat and kinase domain containing 1	0.572	0.065	8.8
ANKRD28	ankyrin repeat domain 28	0.519	0.073	7.10959
ANPEP	alanyl (membrane) aminopeptidase	1.071	0.081	13.2222
ANTXR2	anthrax toxin receptor 2	1.145	0.087	13.1609
AP1AR	adaptor-related protein complex 1 associated regulatory protein	0.573	0.015	38.2
AP3S1	adaptor-related protein complex 3, sigma 1 subunit	1.281	0.096	13.3437
ARFGAP1	ADP-ribosylation factor GTPase activating protein 1	1.426	0.015	95.0667
ARHGAP5	Rho GTPase activating protein 5	1.556	0.005	311.2
ARHGEF6	Rac/Cdc42 guanine nucleotide exchange factor (GEF) 6	1.199	0.005	239.8
ARID1B	AT rich interactive domain 1B (SWI1-like)	0.586	0.073	8.0274
ARID3A	AT rich interactive domain 3A (BRIGHT-like)	0.711	0.079	9
ARL11	ADP-ribosylation factor-like 11	1.826	0.012	152.167
ARMCX4	armadillo repeat containing, X-linked 4	1.699	0.046	36.9348
ARPC5L	actin related protein 2/3 complex, subunit 5-like	0.754	0.089	8.47191
ARSB	arylsulfatase B	1.693	0.033	51.303
ARSF	arylsulfatase F	0.803	0.008	100.375
ASB5	ankyrin repeat and SOCS box containing 5	1.43	0.098	14.5918
ASNS	asparagine synthetase (glutamine-hydrolyzing)	0.558	0.005	111.6
ASPA	aspartoacylase	0.786	0.01	78.6
ATCAY	ataxia, cerebellar, Cayman type	0.522	0.001	522
ATG4A	autophagy related 4A, cysteine peptidase	0.812	0.005	162.4
ATG7	autophagy related 7	1.172	0.037	31.6757
ATIC	5-aminoimidazole-4-carboxamide ribonucleotide formyltransferase/IMP cyclohydrolase	0.9	0.015	60
ATP11A	ATPase, class VI, type 11A	0.662	0.006	110.333
ATP11B	ATPase, class VI, type 11B	1.072	0.004	268
ATP13A3	ATPase type 13A3	1.602	0.016	100.125
ATP1A1	ATPase, Na+/K+ transporting, alpha 1 polypeptide	1.006	0.049	20.5306
ATP2B1	ATPase, Ca++ transporting, plasma membrane 1	0.589	0.033	17.8485
ATP2B2	ATPase, Ca++ transporting, plasma membrane 2	1.634	0.018	90.7778
ATP6V0A2	ATPase, H+ transporting, lysosomal V0 subunit a2	1.392	0.023	60.5217
ATP6V0E1	ATPase, H+ transporting, lysosomal 9kDa, V0 subunit e1	1.583	0.023	68.8261
ATP6V1G1	ATPase, H+ transporting, lysosomal 13kDa, V1 subunit G1	0.843	0.025	33.72
B3GAT2	beta-1,3-glucuronyltransferase 2 (glucuronosyltransferase S)	1.066	0.063	16.9206
BBS2	Bardet-Biedl syndrome 2	0.817	0.085	9.61176
BCAP31	B-cell receptor-associated protein 31	1.083	0.002	541.5
BCL3	B-cell CLL/lymphoma 3	0.601	0.086	6.98837
BEND7	BEN domain containing 7	1.276	0.021	60.7619
BET1	Bet1 golgi vesicular membrane trafficking protein	0.658	0.017	38.7059
BICD1	bicaudal D homolog 1 (Drosophila)	0.671	0.013	51.6154
BIVM	basic, immunoglobulin-like variable motif containing	1.477	0.003	492.333
BLOC1S4	biogenesis of lysosomal organelles complex-1, subunit 4, cappuccino	1.569	0.006	261.5
BPIFC	BPI fold containing family C	0.909	0.056	16.2321
BRD4	bromodomain containing 4	0.625	0.041	15.2439
BSN	bassoon presynaptic cytomatrix protein	0.923	0.002	461.5
BTBD9	BTB (POZ) domain containing 9	0.592	0.033	17.9394
BTG3	BTG family, member 3	1.656	0.014	118.286
BUB1	BUB1 mitotic checkpoint serine/threonine kinase	0.644	0.055	11.7091
C10ORF10	chromosome 10 open reading frame 10	0.659	0.073	9.0274
C10ORF128	chromosome 10 open reading frame 128	0.518	0.068	7.61765
C10ORF71	chromosome 10 open reading frame 71	0.736	0.016	46
C15ORF43	chromosome 15 open reading frame 43	1.298	0.082	15.8293
C16ORF89	chromosome 16 open reading frame 89	0.518	0.001	518
C17ORF47	chromosome 17 open reading frame 47	1.752	0.074	23.6757
C18ORF63	chromosome 18 open reading frame 63	1.108	0.004	277
C19ORF59	chromosome 19 open reading frame 59	0.985	0.027	36.4815
C1ORF105	chromosome 1 open reading frame 105	0.544	0.002	272
C1ORF172	chromosome 1 open reading frame 172	1.338	0.039	34.3077
C1ORF173	chromosome 1 open reading frame 173	0.51	0.001	510
C1ORF63	chromosome 1 open reading frame 63	0.87	0.004	217.5
C1QTNF7	C1q and tumor necrosis factor related protein 7	0.651	0.003	217
C2ORF54	chromosome 2 open reading frame 54	1.676	0.009	186.222
C2ORF61	chromosome 2 open reading frame 61	0.534	0.001	534
C4ORF45	chromosome 4 open reading frame 45	1.227	0.006	204.5
C5ORF30	chromosome 5 open reading frame 30	1.137	0.006	189.5
C6ORF57	chromosome 6 open reading frame 57	0.623	0.08	7.7875
C9ORF114	chromosome 9 open reading frame 114	1.081	0.099	10.9192
C9ORF156	chromosome 9 open reading frame 156	0.951	0.013	73.1538
CABLES1	Cdk5 and Abl enzyme substrate 1	1.049	0.014	74.9286
CACNA1S	calcium channel, voltage-dependent, L type, alpha 1S subunit	0.853	0.004	213.25
CACNB4	calcium channel, voltage-dependent, beta 4 subunit	0.965	0.065	14.8462
CACNG4	calcium channel, voltage-dependent, gamma subunit 4	1.27	0.021	60.4762
CACUL1	CDK2-associated, cullin domain 1	1.351	0.027	50.037
CALM2	calmodulin 1 (phosphorylase kinase, delta)	0.534	0.001	534
CAPG	capping protein (actin filament), gelsolin-like	1.092	0.005	218.4
CAPN12	calpain 12	0.831	0.006	138.5
CASD1	CAS1 domain containing 1	0.691	0.058	11.9138
CASP1	caspase 1, apoptosis-related cysteine peptidase	0.639	0.097	6.58763
CASP2	caspase 2, apoptosis-related cysteine peptidase	0.782	0.001	782
CASP4	caspase 4, apoptosis-related cysteine peptidase	1.92	0.084	22.8571
CASP8	caspase 8, apoptosis-related cysteine peptidase	0.608	0.088	6.90909
CATSPER2	cation channel, sperm associated 2	0.901	0.085	10.6
CATSPERB	catsper channel auxiliary subunit beta	0.93	0.004	232.5
CATSPERG	catsper channel auxiliary subunit gamma	0.503	0.041	12.2683
CCDC110	coiled-coil domain containing 110	0.68	0.092	7.3913
CCDC176	coiled-coil domain containing 176	1.423	0.096	14.8229
CCDC38	coiled-coil domain containing 38	0.74	0.085	8.70588
CCDC50	coiled-coil domain containing 50	0.942	0.096	9.8125
CCDC64B	coiled-coil domain containing 64B	1.306	0.002	653
CCDC69	coiled-coil domain containing 69	0.99	0.064	15.4688
CCDC88A	coiled-coil domain containing 88A	1.537	0.048	32.0208
CCL8	chemokine (C-C motif) ligand 8	1.997	0.02	99.85
CCSER1	coiled-coil serine-rich protein 1	1.063	0.002	531.5
CCT2	chaperonin containing TCP1, subunit 2 (beta)	0.955	0.017	56.1765
CD3G	CD3g molecule, gamma (CD3-TCR complex)	1.339	0.005	267.8
CD80	CD80 molecule	0.668	0.087	7.67816
CDC14B	cell division cycle 14B	1.069	0.064	16.7031
CDH6	cadherin 6, type 2, K-cadherin (fetal kidney)	1.388	0.041	33.8537
CDH8	cadherin 8, type 2	1.083	0.004	270.75
CDH9	cadherin 9, type 2 (T1-cadherin)	0.762	0.06	12.7
CDKL2	cyclin-dependent kinase-like 2 (CDC2-related kinase)	0.559	0.009	62.1111
CDKN1B	cyclin-dependent kinase inhibitor 1B (p27, Kip1)	0.986	0.021	46.9524
CEACAM18	carcinoembryonic antigen-related cell adhesion molecule 18	0.908	0.011	82.5455
CEACAM6	carcinoembryonic antigen-related cell adhesion molecule 6 (non-specific cross reacting antigen)	0.745	0.058	12.8448
CECR1	cat eye syndrome chromosome region, candidate 1	0.528	0.015	35.2
CELF1	CUGBP, Elav-like family member 1	1.002	0.001	1002
CENPA	centromere protein A	0.554	0.001	554
CEP104	centrosomal protein 104kDa	0.909	0.092	9.88043
CEP72	centrosomal protein 72kDa	1.747	0.014	124.786
CEP85	centrosomal protein 85kDa	0.943	0.02	47.15
CH25H	cholesterol 25-hydroxylase	1.725	0.053	32.5472
CHD4	chromodomain helicase DNA binding protein 4	0.661	0.055	12.0182
CHD9	chromodomain helicase DNA binding protein 9	1.253	0.002	626.5
CHRNA9	cholinergic receptor, nicotinic, alpha 9 (neuronal)	1.76	0.018	97.7778
CHST9	carbohydrate (N-acetylgalactosamine 4-0) sulfotransferase 9	0.634	0.091	6.96703
CIC	capicua transcriptional repressor	1.129	0.005	225.8
CILP2	cartilage intermediate layer protein 2	0.721	0.024	30.0417
CLEC6A	C-type lectin domain family 6, member A	1.662	0.039	42.6154
CLIC2	chloride intracellular channel 2	1.165	0.013	89.6154
CLNK	cytokine-dependent hematopoietic cell linker	1.88	0.021	89.5238
CLTCL1	clathrin, heavy chain-like 1	1.442	0.07	20.6
CLVS1	clavesin 1	0.53	0.005	106
CNIH2	cornichon homolog 2 (Drosophila)	0.54	0.079	6.83544
CNKSR2	connector enhancer of kinase suppressor of Ras 2	0.74	0.012	61.6667
CNOT8	CCR4-NOT transcription complex, subunit 8	0.557	0.04	13.925
COG2	component of oligomeric golgi complex 2	0.765	0.047	16.2766
COG3	component of oligomeric golgi complex 3	0.697	0.005	139.4
COL11A1	collagen, type XI, alpha 1	0.78	0.015	52
COL21A1	collagen, type XXI, alpha 1	0.508	0.009	56.4444
COPA	coatomer protein complex, subunit alpha	1.037	0.033	31.4242
COPS2	COP9 signalosome subunit 2	1.054	0.028	37.6429
COPS8	COP9 signalosome subunit 8	1.032	0.023	44.8696
COX10	cytochrome c oxidase assembly homolog 10 (yeast)	1.806	0.023	78.5217
COX6B2	cytochrome c oxidase subunit VIb polypeptide 2 (testis)	1.816	0.007	259.429
CPSF3L	cleavage and polyadenylation specific factor 3-like	0.626	0.006	104.333
CPXM1	carboxypeptidase X (M14 family), member 1	0.873	0.005	174.6
CRADD	CASP2 and RIPK1 domain containing adaptor with death domain	1.969	0.045	43.7556
CREBBP	CREB binding protein	0.946	0.002	473
CRNKL1	crooked neck pre-mRNA splicing factor-like 1 (Drosophila)	0.659	0.016	41.1875
CRY1	cryptochrome 1 (photolyase-like)	0.974	0.089	10.9438
CSMD1	CUB and Sushi multiple domains 1	0.755	0.069	10.942
CSNK1D	casein kinase 1, delta	0.912	0.014	65.1429
CTC-479C5.12		0.703	0.07	10.0429
CTD-2626G11.1		1.654	0.086	19.2326
CTPS2	CTP synthase 2	1.375	0.002	687.5
CTRL	chymotrypsin-like	0.687	0.013	52.8462
CUL1	cullin 1	0.638	0.059	10.8136
CUX1	cut-like homeobox 1	1.267	0.067	18.9104
CWC15	CWC15 spliceosome-associated protein homolog (S. cerevisiae)	1.142	0.027	42.2963
CYP8B1	cytochrome P450, family 8, subfamily B, polypeptide 1	1.409	0.002	704.5
CYTH2	cytohesin 2	1.169	0.041	28.5122
DACH2	dachshund homolog 2 (Drosophila)	0.615	0.007	87.8571
DAO	D-amino-acid oxidase	1.752	0.015	116.8
DARS	aspartyl-tRNA synthetase	0.881	0.002	440.5
DBH	dopamine beta-hydroxylase (dopamine beta-monooxygenase)	1.242	0.092	13.5
DCAF13	DDB1 and CUL4 associated factor 13	1.244	0.011	113.091
DCLRE1A	DNA cross-link repair 1A	0.679	0.002	339.5
DCP2	decapping mRNA 2	0.66	0.003	220
DCTN2	dynactin 2 (p50)	1.759	0.078	22.5513
DCTPP1	dCTP pyrophosphatase 1	1.626	0.035	46.4571
DDX19B	DEAD (Asp-Glu-Ala-Asp) box polypeptide 19B	0.873	0.041	21.2927
DENND4C	DENN/MADD domain containing 4C	0.769	0.018	42.7222
DHDDS	dehydrodolichyl diphosphate synthase	0.552	0.001	552
DHRS4	dehydrogenase/reductase (SDR family) member 4	0.938	0.064	14.6562
DHRS4L2	dehydrogenase/reductase (SDR family) member 4 like 2	0.942	0.094	10.0213
DHX15	DEAH (Asp-Glu-Ala-His) box helicase 15	0.95	0.006	158.333
DHX9	DEAH (Asp-Glu-Ala-His) box helicase 9	0.639	0.057	11.2105
DIAPH1	diaphanous-related formin 1	1.137	0.007	162.429
DICER1	dicer 1, ribonuclease type III	1.061	0.004	265.25
DIDO1	death inducer-obliterator 1	1.424	0.054	26.3704
DIP2C	DIP2 disco-interacting protein 2 homolog C (Drosophila)	1.262	0.006	210.333
DKK2	dickkopf WNT signaling pathway inhibitor 2	1.308	0.028	46.7143
DLX2	distal-less homeobox 2	1.923	0.075	25.64
DMD	dystrophin	1.509	0.007	215.571
DMXL1	Dmx-like 1	0.546	0.021	26
DNAH12	dynein, axonemal, heavy chain 12	0.996	0.014	71.1429
DNAH17	dynein, axonemal, heavy chain 17	0.649	0.006	108.167
DNAH7	dynein, axonemal, heavy chain 7	0.864	0.017	50.8235
DNAH8	dynein, axonemal, heavy chain 8	0.702	0.076	9.23684
DNAJB11	DnaJ (Hsp40) homolog, subfamily B, member 11	1.58	0.006	263.333
DNAJB14	DnaJ (Hsp40) homolog, subfamily B, member 14	1.09	0.074	14.7297
DNAJB6	DnaJ (Hsp40) homolog, subfamily B, member 6	1.159	0.011	105.364
DNAJC11	DnaJ (Hsp40) homolog, subfamily C, member 11	1.484	0.019	78.1053
DNM2	dynamin 2	1.875	0.081	23.1481
DNPEP	aspartyl aminopeptidase	0.529	0.012	44.0833
DOCK11	dedicator of cytokinesis 11	0.774	0.024	32.25
DOCK3	dedicator of cytokinesis 3	0.74	0.002	370
DOCK5	dedicator of cytokinesis 5	0.749	0.089	8.41573
DOCK7	dedicator of cytokinesis 7	0.534	0.001	534
DOCK8	dedicator of cytokinesis 8	0.672	0.055	12.2182
DOK5	docking protein 5	1.059	0.006	176.5
DPH6	diphthamine biosynthesis 6	0.659	0.097	6.79381
DPPA4	developmental pluripotency associated 4	1.399	0.05	27.98
DPY19L4	dpy-19-like 4 (C. elegans)	0.712	0.024	29.6667
DPYS	dihydropyrimidinase	1.158	0.015	77.2
DRG2	developmentally regulated GTP binding protein 2	0.656	0.007	93.7143
DSEL	dermatan sulfate epimerase-like	1.496	0.018	83.1111
DST	dystonin	1.441	0.087	16.5632
DSTYK	dual serine/threonine and tyrosine protein kinase	1.556	0.006	259.333
DTWD1	DTW domain containing 1	0.546	0.066	8.27273
DUSP21	dual specificity phosphatase 21	0.715	0.05	14.3
DYNC1I2	dynein, cytoplasmic 1, intermediate chain 2	0.546	0.008	68.25
DYNC1LI2	dynein, cytoplasmic 1, light intermediate chain 2	0.691	0.044	15.7045
DYRK1A	dual-specificity tyrosine-(Y)-phosphorylation regulated kinase 1A	1.26	0.021	60
DZIP3	DAZ interacting zinc finger protein 3	0.601	0.03	20.0333
E2F7	E2F transcription factor 7	0.645	0.014	46.0714
EBP	emopamil binding protein (sterol isomerase)	1.062	0.021	50.5714
ECHDC1	enoyl CoA hydratase domain containing 1	0.767	0.009	85.2222
EED	embryonic ectoderm development	1.642	0.008	205.25
EEF1D	eukaryotic translation elongation factor 1 delta (guanine nucleotide exchange protein)	1.379	0.005	275.8
EFCAB8	EF-hand calcium binding domain 8	0.735	0.08	9.1875
EFEMP1	EGF containing fibulin-like extracellular matrix protein 1	1.739	0.033	52.697
EFHB	EF-hand domain family, member B	0.624	0.01	62.4
EGF	epidermal growth factor	0.837	0.004	209.25
EGLN3	egl nine homolog 3 (C. elegans)	1.73	0.005	346
EHBP1	EH domain binding protein 1	0.572	0.023	24.8696
EHD3	EH-domain containing 3	0.672	0.003	224
EIF2AK2	eukaryotic translation initiation factor 2-alpha kinase 2	0.962	0.086	11.186
EIF4B	eukaryotic translation initiation factor 4B	0.697	0.005	139.4
ELP5	elongator acetyltransferase complex subunit 5	1.074	0.021	51.1429
EMG1	EMG1 N1-specific pseudouridine methyltransferase	0.768	0.006	128
EMP1	epithelial membrane protein 1	1.52	0.043	35.3488
ENDOD1	endonuclease domain containing 1	0.623	0.006	103.833
ENTPD1	ectonucleoside triphosphate diphosphohydrolase 1	0.985	0.014	70.3571
EPB42	erythrocyte membrane protein band 4.2	0.716	0.005	143.2
EPHB1	EPH receptor B1	0.517	0.023	22.4783
ERC2	ELKS/RAB6-interacting/CAST family member 2	1.821	0.066	27.5909
ERCC6-PGBD3	ERCC6-PGBD3 readthrough	0.651	0.083	7.84337
ERF	Ets2 repressor factor	1.395	0.013	107.308
ERN1	endoplasmic reticulum to nucleus signaling 1	1.499	0.018	83.2778
ESRRG	estrogen-related receptor gamma	1.55	0.073	21.2329
EXOC3	exocyst complex component 3	0.729	0.024	30.375
EXOC8	exocyst complex component 8	1.007	0.011	91.5455
FABP2	fatty acid binding protein 2, intestinal	0.583	0.006	97.1667
FAM129A	family with sequence similarity 129, member A	0.728	0.038	19.1579
FAM136A	family with sequence similarity 136, member A	1.386	0.005	277.2
FAM167A	family with sequence similarity 167, member A	1.118	0.082	13.6341
FAM169A	family with sequence similarity 169, member A	1.6	0.088	18.1818
FAM171B	family with sequence similarity 171, member B	0.531	0.013	40.8462
FAM175A	family with sequence similarity 175, member A	0.591	0.089	6.64045
FAM189A2	family with sequence similarity 189, member A2	1.449	0.072	20.125
FAM227B	family with sequence similarity 227, member B	1.099	0.058	18.9483
FAM228B	family with sequence similarity 228, member B	1.089	0.003	363
FAM3A	family with sequence similarity 3, member A	0.979	0.008	122.375
FAM53B	family with sequence similarity 53, member B	0.536	0.002	268
FAM58A	family with sequence similarity 58, member A	0.526	0.002	263
FAM9A	family with sequence similarity 9, member A	0.947	0.098	9.66327
FASTKD3	FAST kinase domains 3	1.386	0.081	17.1111
FBN3	fibrillin 3	0.546	0.063	8.66667
FBXL13	F-box and leucine-rich repeat protein 13	1.253	0.069	18.1594
FBXO22	F-box protein 22	0.621	0.015	41.4
FBXO36	F-box protein 36	0.549	0.003	183
FBXO5	F-box protein 5	0.536	0.005	107.2
FCGR1A	Fc fragment of IgG, high affinity Ia, receptor (CD64)	0.654	0.098	6.67347
FCN3	ficolin (collagen/fibrinogen domain containing) 3 (Hakata antigen)	0.898	0.013	69.0769
FDPS	farnesyl diphosphate synthase	0.637	0.003	212.333
FGF12	fibroblast growth factor 12	0.791	0.027	29.2963
FGF7	fibroblast growth factor 7	1.022	0.04	25.55
FLI1	Friend leukemia virus integration 1	1.433	0.018	79.6111
FLNB	filamin B, beta	1.158	0.007	165.429
FLT1	fms-related tyrosine kinase 1	1.85	0.013	142.308
FMO1	flavin containing monooxygenase 1	0.754	0.083	9.08434
FNIP2	folliculin interacting protein 2	0.986	0.006	164.333
FOXK2	forkhead box K2	1.809	0.012	150.75
FPR2	formyl peptide receptor 2	0.819	0.015	54.6
FRG1	FSHD region gene 1	0.738	0.008	92.25
FRG1B	FSHD region gene 1 family, member B	0.738	0.008	92.25
FRMD4B	FERM domain containing 4B	1.757	0.006	292.833
FRS2	fibroblast growth factor receptor substrate 2	0.895	0.002	447.5
FSCN1	fascin homolog 1, actin-bundling protein (Strongylocentrotus purpuratus)	0.962	0.076	12.6579
FUBP1	far upstream element (FUSE) binding protein 1	1.128	0.003	376
FZD5	frizzled family receptor 5	0.576	0.013	44.3077
GABRA5	gamma-aminobutyric acid (GABA) A receptor, alpha 5	1.396	0.015	93.0667
GAGE1	G antigen 1	1.339	0.098	13.6633
GALNT14	UDP-N-acetyl-alpha-D-galactosamine:polypeptide N-acetylgalactosaminyltransferase 14 (GalNAc-T14)	0.549	0.086	6.38372
GALNTL6	UDP-N-acetyl-alpha-D-galactosamine:polypeptide N-acetylgalactosaminyltransferase-like 6	1.01	0.041	24.6341
GAPVD1	GTPase activating protein and VPS9 domains 1	0.52	0.001	520
GAR1	GAR1 ribonucleoprotein homolog (yeast)	1.269	0.007	181.286
GCNT1	glucosaminyl (N-acetyl) transferase 1, core 2	1.076	0.078	13.7949
GCSAM	germinal center-associated, signaling and motility	1.121	0.004	280.25
GDF10	growth differentiation factor 10	1.465	0.008	183.125
GDF3	growth differentiation factor 3	0.854	0.016	53.375
GDPD1	glycerophosphodiester phosphodiesterase domain containing 1	0.607	0.092	6.59783
GFPT1	glutamine--fructose-6-phosphate transaminase 1	0.575	0.077	7.46753
GGCT	gamma-glutamylcyclotransferase	1.268	0.093	13.6344
GIMAP5	GTPase, IMAP family member 5	0.658	0.017	38.7059
GINS4	GINS complex subunit 4 (Sld5 homolog)	1.149	0.015	76.6
GLB1L3	galactosidase, beta 1-like 3	0.955	0.007	136.429
GLIPR1	GLI pathogenesis-related 1	1.392	0.036	38.6667
GLO1	glyoxalase I	1.195	0.041	29.1463
GLRX	glutaredoxin (thioltransferase)	1.017	0.006	169.5
GMPS	guanine monphosphate synthase	1.344	0.051	26.3529
GNAQ	guanine nucleotide binding protein (G protein), q polypeptide	0.547	0.026	21.0385
GNB1L	guanine nucleotide binding protein (G protein), beta polypeptide 1-like	1.548	0.098	15.7959
GNPDA2	glucosamine-6-phosphate deaminase 2	0.698	0.032	21.8125
GPATCH4	G patch domain containing 4	0.664	0.039	17.0256
GPBP1L1	GC-rich promoter binding protein 1-like 1	0.823	0.04	20.575
GPER	G protein-coupled estrogen receptor 1	1.413	0.002	706.5
GPHA2	glycoprotein hormone alpha 2	1.167	0.038	30.7105
GPR107	G protein-coupled receptor 107	0.822	0.019	43.2632
GPR112	G protein-coupled receptor 112	1.358	0.019	71.4737
GPR26	G protein-coupled receptor 26	0.957	0.008	119.625
GPR62	G protein-coupled receptor 62	1.347	0.097	13.8866
GPR63	G protein-coupled receptor 63	0.847	0.007	121
GPRASP1	G protein-coupled receptor associated sorting protein 1	0.582	0.036	16.1667
GPRIN3	GPRIN family member 3	1.193	0.078	15.2949
GRIPAP1	GRIP1 associated protein 1	0.52	0.001	520
GRN	granulin	1.74	0.015	116
GTF2I	general transcription factor IIi	0.811	0.094	8.62766
GUCA2B	guanylate cyclase activator 2B (uroguanylin)	0.534	0.003	178
GULP1	GULP, engulfment adaptor PTB domain containing 1	1.644	0.03	54.8
GYS2	glycogen synthase 2 (liver)	1.345	0.003	448.333
H2AFX	H2A histone family, member X	1.486	0.014	106.143
HACE1	HECT domain and ankyrin repeat containing E3 ubiquitin protein ligase 1	0.538	0.002	269
HAPLN1	hyaluronan and proteoglycan link protein 1	0.651	0.012	54.25
HAVCR1	hepatitis A virus cellular receptor 1	0.825	0.005	165
HBG2	hemoglobin, gamma G	0.654	0.003	218
HELZ	helicase with zinc finger	0.641	0.006	106.833
HGS	hepatocyte growth factor-regulated tyrosine kinase substrate	1.849	0.009	205.444
HIATL1	hippocampus abundant transcript-like 1	0.864	0.003	288
HIST1H2AL	histone cluster 1, H2ag	1.078	0.094	11.4681
HLA-DQB1	major histocompatibility complex, class II, DQ beta 1	0.757	0.096	7.88542
HMCN1	hemicentin 1	0.914	0.038	24.0526
HMGN1	high mobility group nucleosome binding domain 1	0.622	0.033	18.8485
HMGXB4	HMG box domain containing 4	0.905	0.085	10.6471
HNF4G	hepatocyte nuclear factor 4, gamma	1.231	0.098	12.5612
HNRNPD	heterogeneous nuclear ribonucleoprotein D (AU-rich element RNA binding protein 1, 37kDa)	0.526	0.095	5.53684
HNRNPH3	heterogeneous nuclear ribonucleoprotein H3 (2H9)	0.716	0.017	42.1176
HOXB3	homeobox B3	1.324	0.014	94.5714
HOXC11	homeobox C11	1.636	0.026	62.9231
HRG	histidine-rich glycoprotein	0.571	0.041	13.9268
HSD17B6	hydroxysteroid (17-beta) dehydrogenase 6	0.565	0.038	14.8684
HSDL2	hydroxysteroid dehydrogenase like 2	1.421	0.078	18.2179
HSPA4L	heat shock 70kDa protein 4-like	0.819	0.03	27.3
HSPA8	heat shock 70kDa protein 8	0.659	0.002	329.5
HSPB7	heat shock 27kDa protein family, member 7 (cardiovascular)	1.082	0.051	21.2157
HTN1	histatin 1	0.993	0.009	110.333
HTN3	histatin 3	0.998	0.009	110.889
HTR1F	5-hydroxytryptamine (serotonin) receptor 1F, G protein-coupled	1.083	0.064	16.9219
HTR2A	5-hydroxytryptamine (serotonin) receptor 2A, G protein-coupled	0.791	0.019	41.6316
HUWE1	HECT, UBA and WWE domain containing 1, E3 ubiquitin protein ligase	1.014	0.086	11.7907
HYAL4	hyaluronoglucosaminidase 4	0.838	0.02	41.9
IFT20	intraflagellar transport 20 homolog (Chlamydomonas)	0.983	0.081	12.1358
IGBP1	immunoglobulin (CD79A) binding protein 1	0.967	0.007	138.143
IL16	interleukin 16	0.584	0.025	23.36
IL18RAP	interleukin 18 receptor accessory protein	1.2	0.003	400
IL6R	interleukin 6 receptor	0.712	0.001	712
IL6ST	interleukin 6 signal transducer (gp130, oncostatin M receptor)	0.543	0.075	7.24
INO80D	INO80 complex subunit D	1.169	0.009	129.889
INPP5F	inositol polyphosphate-5-phosphatase F	1.629	0.021	77.5714
INTS7	integrator complex subunit 7	1.096	0.002	548
IPCEF1	interaction protein for cytohesin exchange factors 1	1.379	0.005	275.8
IQCA1	IQ motif containing with AAA domain 1	1.407	0.018	78.1667
ITGB4	integrin, beta 4	1.051	0.013	80.8462
ITIH2	inter-alpha-trypsin inhibitor heavy chain 2	0.506	0.08	6.325
ITK	IL2-inducible T-cell kinase	1.505	0.026	57.8846
ITPK1	inositol-tetrakisphosphate 1-kinase	0.593	0.031	19.129
ITSN1	intersectin 1 (SH3 domain protein)	0.645	0.006	107.5
JMJD6	jumonji domain containing 6	0.919	0.011	83.5455
KANSL1	KAT8 regulatory NSL complex subunit 1	0.538	0.002	269
KAT7	K(lysine) acetyltransferase 7	0.66	0.002	330
KATNBL1	katanin p80 subunit B-like 1	1.266	0.008	158.25
KBTBD13	kelch repeat and BTB (POZ) domain containing 13	0.668	0.014	47.7143
KCNK3	potassium channel, subfamily K, member 3	1.428	0.008	178.5
KIAA0391	KIAA0391	1.371	0.006	228.5
KIAA0556	KIAA0556	1.284	0.076	16.8947
KIAA1456	KIAA1456	0.881	0.047	18.7447
KIAA1524	KIAA1524	0.712	0.024	29.6667
KIAA1644	KIAA1644	1.285	0.063	20.3968
KIAA1683	KIAA1683	0.506	0.087	5.81609
KIF20A	kinesin family member 20A	0.594	0.003	198
KIF23	kinesin family member 23	1.055	0.001	1055
KIT	v-kit Hardy-Zuckerman 4 feline sarcoma viral oncogene homolog	1.536	0.021	73.1429
KLF11	Kruppel-like factor 11	0.708	0.002	354
KLHL18	kelch-like family member 18	0.544	0.096	5.66667
KLHL22	kelch-like family member 22	0.809	0.013	62.2308
KRBA2	KRAB-A domain containing 2	0.684	0.078	8.76923
KRT10	keratin 10	0.79	0.012	65.8333
KRT13	keratin 13	0.807	0.013	62.0769
KRT14	keratin 14	0.809	0.013	62.2308
KRT15	keratin 15	0.809	0.013	62.2308
KRT16	keratin 16	0.809	0.013	62.2308
KRT17	keratin 17	0.809	0.013	62.2308
KRT19	keratin 19	0.809	0.013	62.2308
KRT222	keratin 222	0.707	0.04	17.675
KRT25	keratin 25	0.809	0.013	62.2308
KRTAP4-11	keratin associated protein 4-11	1.341	0.005	268.2
KSR2	kinase suppressor of ras 2	0.916	0.013	70.4615
KTI12	KTI12 homolog, chromatin associated (S. cerevisiae)	1.935	0.014	138.214
L3MBTL3	l(3)mbt-like 3 (Drosophila)	1.267	0.044	28.7955
L3MBTL4	l(3)mbt-like 4 (Drosophila)	1.632	0.033	49.4545
LAP3	leucine aminopeptidase 3	1.228	0.005	245.6
LARP4	La ribonucleoprotein domain family, member 4	0.521	0.039	13.359
LDLRAD1	low density lipoprotein receptor class A domain containing 1	1.087	0.077	14.1169
LEO1	Leo1, Paf1/RNA polymerase II complex component, homolog (S. cerevisiae)	1.719	0.015	114.6
LGMN	legumain	0.718	0.044	16.3182
LGR5	leucine-rich repeat containing G protein-coupled receptor 5	0.656	0.067	9.79104
LHX4	LIM homeobox 4	1.584	0.053	29.8868
LPL	lipoprotein lipase	0.7	0.018	38.8889
LRR1	leucine rich repeat protein 1	0.92	0.071	12.9577
LRRC27	leucine rich repeat containing 27	1.685	0.041	41.0976
LRRC45	leucine rich repeat containing 45	0.928	0.091	10.1978
LRRC7	leucine rich repeat containing 7	1.759	0.086	20.4535
LTBP2	latent transforming growth factor beta binding protein 2	1.462	0.02	73.1
LTBP3	latent transforming growth factor beta binding protein 3	1.264	0.007	180.571
LUC7L3	LUC7-like 3 (S. cerevisiae)	1.572	0.001	1572
LY75	lymphocyte antigen 75	1.541	0.002	770.5
LY75-CD302	LY75-CD302 readthrough	1.541	0.002	770.5
LYRM7	LYR motif containing 7	0.52	0.001	520
MAD2L1BP	MAD2L1 binding protein	0.912	0.014	65.1429
MAP2K6	mitogen-activated protein kinase kinase 6	0.756	0.07	10.8
MAP4K3	mitogen-activated protein kinase kinase kinase kinase 3	1.563	0.083	18.8313
MAP4K4	mitogen-activated protein kinase kinase kinase kinase 4	1.903	0.003	634.333
MAPT	Microtubule associated-protein Tau	0.627	0.039	16.0769
MARC2	mitochondrial amidoxime reducing component 2	1.767	0.047	37.5957
MATN1	matrilin 1, cartilage matrix protein	0.631	0.002	315.5
MATN2	matrilin 2	0.715	0.021	34.0476
MBD5	methyl-CpG binding domain protein 5	0.762	0.06	12.7
MCF2L	MCF.2 cell line derived transforming sequence-like	0.575	0.035	16.4286
MCF2L2	MCF.2 cell line derived transforming sequence-like 2	0.526	0.012	43.8333
MCHR1	melanin-concentrating hormone receptor 1	0.982	0.048	20.4583
MCM4	minichromosome maintenance complex component 4	0.728	0.096	7.58333
MCM6	minichromosome maintenance complex component 6	1.359	0.005	271.8
MED1	mediator complex subunit 1	0.861	0.002	430.5
MEF2C	myocyte enhancer factor 2C	1.34	0.003	446.667
MEGF10	multiple EGF-like-domains 10	1.332	0.007	190.286
MEGF11	multiple EGF-like-domains 11	1.069	0.025	42.76
MEIG1	meiosis expressed gene 1 homolog (mouse)	0.543	0.005	108.6
MEPE	matrix extracellular phosphoglycoprotein	0.946	0.007	135.143
METTL24	methyltransferase like 24	1.023	0.003	341
METTL25	methyltransferase like 25	1.181	0.004	295.25
MFSD10	major facilitator superfamily domain containing 10	0.564	0.002	282
MGAT4C	mannosyl (alpha-1,3-)-glycoprotein beta-1,4-N-acetylglucosaminyltransferase, isozyme C (putative)	1.714	0.004	428.5
MGAT5	mannosyl (alpha-1,6-)-glycoprotein beta-1,6-N-acetyl-glucosaminyltransferase	0.543	0.045	12.0667
MIA3	melanoma inhibitory activity family, member 3	0.5	0.007	71.4286
MIER1	mesoderm induction early response 1 homolog (Xenopus laevis)	0.713	0.035	20.3714
MKI67	antigen identified by monoclonal antibody Ki-67	0.842	0.02	42.1
MKNK1	MAP kinase interacting serine/threonine kinase 1	1.393	0.016	87.0625
MKNK2	MAP kinase interacting serine/threonine kinase 2	0.603	0.033	18.2727
MLLT4	myeloid/lymphoid or mixed-lineage leukemia (trithorax homolog, Drosophila); translocated to, 4	0.673	0.013	51.7692
MLXIPL	MLX interacting protein-like	0.707	0.06	11.7833
MMGT1	membrane magnesium transporter 1	0.582	0.076	7.65789
MMP8	matrix metallopeptidase 8 (neutrophil collagenase)	0.673	0.006	112.167
MORF4L1	mortality factor 4 like 1	1.356	0.036	37.6667
MPP1	membrane protein, palmitoylated 1, 55kDa	0.73	0.032	22.8125
MPV17L2	MPV17 mitochondrial membrane protein-like 2	0.767	0.012	63.9167
MRPL37	mitochondrial ribosomal protein L37	1.4905	0.005	298.1
MRPS18C	mitochondrial ribosomal protein S18C	0.591	0.089	6.64045
MRPS35	mitochondrial ribosomal protein S35	0.554	0.01	55.4
MRPS7	mitochondrial ribosomal protein S7	1.015	0.08	12.6875
MS4A15	membrane-spanning 4-domains, subfamily A, member 15	0.833	0.023	36.2174
MSANTD4	Myb/SANT-like DNA-binding domain containing 4 with coiled-coils	1.307	0.002	653.5
MST4	serine/threonine protein kinase MST4	1.227	0.096	12.7812
MT1G	metallothionein 1G	1.054	0.001	1054
MT1H	metallothionein 1H	1.054	0.001	1054
MTA2	metastasis associated 1 family, member 2	1.816	0.088	20.6364
MTMR14	myotubularin related protein 14	0.522	0.001	522
MT-ND4	NADH dehydrogenase, subunit 4 (complex I)	0.871	0.008	108.875
MTUS2	microtubule associated tumor suppressor candidate 2	0.959	0.007	137
MTX1	metaxin 1	1.356	0.045	30.1333
MUC2	mucin 2, oligomeric mucus/gel-forming	0.78	0.002	390
MUC5B	mucin 5B, oligomeric mucus/gel-forming	0.768	0.003	256
MX1	myxovirus (influenza virus) resistance 1, interferon-inducible protein p78 (mouse)	0.855	0.081	10.5556
MYO19	myosin XIX	1.11	0.034	32.6471
MYO1A	myosin IA	0.726	0.005	145.2
MYOCD	myocardin	0.836	0.003	278.667
NAA16	N(alpha)-acetyltransferase 16, NatA auxiliary subunit	1.08	0.013	83.0769
NAGLU	N-acetylglucosaminidase, alpha	0.555	0.001	555
NAMPT	nicotinamide phosphoribosyltransferase	0.588	0.005	117.6
NANP	N-acetylneuraminic acid phosphatase	1.621	0.057	28.4386
NASP	nuclear autoantigenic sperm protein (histone-binding)	0.664	0.078	8.51282
NAT6	N-acetyltransferase 6 (GCN5-related)	1.335	0.033	40.4545
NCAPH	non-SMC condensin I complex, subunit H	0.784	0.004	196
NDUFB2	NADH dehydrogenase (ubiquinone) 1 beta subcomplex, 2, 8kDa	0.62	0.029	21.3793
NECAB1	N-terminal EF-hand calcium binding protein 1	0.75	0.004	187.5
NEDD4	neural precursor cell expressed, developmentally down-regulated 4, E3 ubiquitin protein ligase	1.185	0.051	23.2353
NEK11	NIMA-related kinase 11	1.648	0.011	149.818
NEK3	NIMA-related kinase 3	1.492	0.007	213.143
NEK6	NIMA-related kinase 6	0.629	0.018	34.9444
NEUROG1	neurogenin 1	1.343	0.013	103.308
NF1	neurofibromin 1	0.936	0.008	117
NFATC1	nuclear factor of activated T-cells, cytoplasmic, calcineurin-dependent 1	0.826	0.06	13.7667
NFKB1	nuclear factor of kappa light polypeptide gene enhancer in B-cells 1	1.086	0.075	14.48
NFYB	nuclear transcription factor Y, beta	1.725	0.002	862.5
NHLH1	nescient helix loop helix 1	1.101	0.056	19.6607
NHLRC1	NHL repeat containing 1	0.827	0.001	827
NLRX1	NLR family member X1	0.932	0.013	71.6923
NME1	NME/NM23 nucleoside diphosphate kinase 1	1.609	0.017	94.6471
NME2	NME/NM23 nucleoside diphosphate kinase 2	1.609	0.017	94.6471
NMNAT3	nicotinamide nucleotide adenylyltransferase 3	1.303	0.007	186.143
NOL11	nucleolar protein 11	0.828	0.006	138
NOMO1	NODAL modulator 1	1.484	0.021	70.6667
NOMO2	NODAL modulator 1	1.484	0.021	70.6667
NOMO3	NODAL modulator 1	1.484	0.021	70.6667
NOS1	nitric oxide synthase 1 (neuronal)	1.39	0.036	38.6111
NOVA1	neuro-oncological ventral antigen 1	0.672	0.084	8
NPIPB11	nuclear pore complex interacting protein family, member B3	0.886	0.002	443
NPIPB3	nuclear pore complex interacting protein family, member B3	0.886	0.002	443
NPIPB4	nuclear pore complex interacting protein family, member B3	0.886	0.002	443
NPIPB5	nuclear pore complex interacting protein family, member B3	0.886	0.002	443
NR3C2	nuclear receptor subfamily 3, group C, member 2	1.115	0.098	11.3776
NRG2	neuregulin 2	0.79	0.009	87.7778
NSUN3	NOP2/Sun domain family, member 3	1.163	0.066	17.6212
NT5C1B-RDH14	NT5C1B-RDH14 readthrough	0.749	0.003	249.667
NT5C2	5'-nucleotidase, cytosolic II	0.508	0.08	6.35
NUDCD3	NudC domain containing 3	0.733	0.001	733
NUDT19	nudix (nucleoside diphosphate linked moiety X)-type motif 19	0.552	0.001	552
NUDT4	nudix (nucleoside diphosphate linked moiety X)-type motif 4	0.776	0.012	64.6667
NUP155	nucleoporin 155kDa	0.52	0.001	520
NXF2	nuclear RNA export factor 2	0.876	0.073	12
NXF2B	nuclear RNA export factor 2	0.876	0.073	12
NXF5	nuclear RNA export factor 5	0.876	0.073	12
NXT2	nuclear transport factor 2-like export factor 2	0.989	0.001	989
OCRL	oculocerebrorenal syndrome of Lowe	1.543	0.006	257.167
OFD1	oral-facial-digital syndrome 1	0.755	0.018	41.9444
OGDHL	oxoglutarate dehydrogenase-like	0.839	0.011	76.2727
OR10AG1	olfactory receptor, family 10, subfamily AG, member 1	1.005	0.071	14.1549
OR10J3	olfactory receptor, family 10, subfamily J, member 3	0.764	0.056	13.6429
OR12D3	olfactory receptor, family 12, subfamily D, member 3	0.743	0.004	185.75
OR2B3	olfactory receptor, family 2, subfamily B, member 3	1.288	0.097	13.2784
OR2C3	olfactory receptor, family 2, subfamily C, member 3	1.675	0.001	1675
OR2D3	olfactory receptor, family 2, subfamily D, member 3	0.767	0.075	10.2267
OR2T29	olfactory receptor, family 2, subfamily T, member 5	1.012	0.005	202.4
OR2T4	olfactory receptor, family 2, subfamily T, member 4	1.012	0.005	202.4
OR2T5	olfactory receptor, family 2, subfamily T, member 5	1.012	0.005	202.4
OR52K1	olfactory receptor, family 52, subfamily K, member 1	1.339	0.067	19.9851
OR52K2	olfactory receptor, family 52, subfamily K, member 2	1.339	0.067	19.9851
OR5B21	olfactory receptor, family 5, subfamily B, member 21	0.743	0.004	185.75
OR5D18	olfactory receptor, family 5, subfamily D, member 18	1.059	0.082	12.9146
OR5L1	olfactory receptor, family 5, subfamily L, member 1	1.117	0.099	11.2828
OR5L2	olfactory receptor, family 5, subfamily L, member 2	1.086	0.099	10.9697
OR5R1	olfactory receptor, family 5, subfamily R, member 1	0.751	0.004	187.75
OSBPL5	oxysterol binding protein-like 5	0.569	0.004	142.25
OSTC	oligosaccharyltransferase complex subunit (non-catalytic)	0.534	0.088	6.06818
OVCH1	ovochymase 1	0.732	0.017	43.0588
OXTR	oxytocin receptor	1.164	0.052	22.3846
PACSIN2	protein kinase C and casein kinase substrate in neurons 2	0.902	0.017	53.0588
PADI1	peptidyl arginine deiminase, type I	1.606	0.061	26.3279
PAFAH1B1	platelet-activating factor acetylhydrolase 1b, regulatory subunit 1 (45kDa)	1.416	0.084	16.8571
PAN3	PAN3 poly(A) specific ribonuclease subunit homolog (S. cerevisiae)	0.867	0.003	289
PANX1	pannexin 1	1.355	0.02	67.75
PARP8	poly (ADP-ribose) polymerase family, member 8	1.162	0.052	22.3462
PAX7	paired box 7	1.138	0.003	379.333
PCGF5	polycomb group ring finger 5	0.824	0.01	82.4
PCID2	PCI domain containing 2	1.098	0.047	23.3617
PCNXL4	pecanex-like 4 (Drosophila)	1.596	0.04	39.9
PCYT2	phosphate cytidylyltransferase 2, ethanolamine	0.732	0.004	183
PDCD6IP	programmed cell death 6 interacting protein	0.974	0.01	97.4
PDE1A	phosphodiesterase 1A, calmodulin-dependent	1.084	0.013	83.3846
PDE3A	phosphodiesterase 3A, cGMP-inhibited	1.758	0.006	293
PDE4DIP	phosphodiesterase 4D interacting protein	0.73	0.08	9.125
PDE7A	phosphodiesterase 7A	1.407	0.029	48.5172
PDHB	pyruvate dehydrogenase (lipoamide) beta	0.69	0.013	53.0769
PDIA3	protein disulfide isomerase family A, member 3	1.972	0.006	328.667
PDXK	pyridoxal (pyridoxine, vitamin B6) kinase	0.694	0.084	8.2619
PDZD4	PDZ domain containing 4	1.515	0.028	54.1071
PDZRN3	PDZ domain containing ring finger 3	1.421	0.027	52.6296
PEX1	peroxisomal biogenesis factor 1	0.885	0.082	10.7927
PFN4	profilin family, member 4	1.064	0.008	133
PGAP2	post-GPI attachment to proteins 2	0.703	0.089	7.89888
PGBD3	piggyBac transposable element derived 3	0.651	0.083	7.84337
PHF1	PHD finger protein 1	1.863	0.005	372.6
PHF15	PHD finger protein 15	1.308	0.003	436
PHF21A	PHD finger protein 21A	0.546	0.066	8.27273
PHF6	PHD finger protein 6	1.849	0.037	49.973
PHF7	PHD finger protein 7	1.37	0.035	39.1429
PHTF2	putative homeodomain transcription factor 2	0.586	0.004	146.5
PI4K2B	phosphatidylinositol 4-kinase type 2 beta	0.672	0.003	224
PIAS3	protein inhibitor of activated STAT, 3	1.293	0.007	184.714
PIK3R1	phosphoinositide-3-kinase, regulatory subunit 1 (alpha)	1.225	0.097	12.6289
PINLYP	phospholipase A2 inhibitor and LY6/PLAUR domain containing	0.915	0.003	305
PKNOX2	PBX/knotted 1 homeobox 2	1.144	0.074	15.4595
PLA2G4A	phospholipase A2, group IVA (cytosolic, calcium-dependent)	0.506	0.001	506
PLEKHM1	pleckstrin homology domain containing, family M (with RUN domain) member 1	0.807	0.013	62.0769
PLXDC1	plexin domain containing 1	1.958	0.007	279.714
PNPT1	polyribonucleotide nucleotidyltransferase 1	1.425	0.003	475
POF1B	premature ovarian failure, 1B	0.622	0.015	41.4667
POLD3	polymerase (DNA-directed), delta 3, accessory subunit	0.812	0.083	9.78313
POLR2J	polymerase (RNA) II (DNA directed) polypeptide J, 13.3kDa	0.634	0.005	126.8
POP1	processing of precursor 1, ribonuclease P/MRP subunit (S. cerevisiae)	0.546	0.097	5.62887
POU3F2	POU class 3 homeobox 2	0.686	0.077	8.90909
POU3F3	POU class 3 homeobox 3	0.91	0.089	10.2247
POU4F1	POU class 4 homeobox 1	0.967	0.093	10.3978
PP2D1	protein phosphatase 2C-like domain containing 1	0.709	0.059	12.0169
PPARD	peroxisome proliferator-activated receptor delta	1.048	0.012	87.3333
PPAT	phosphoribosyl pyrophosphate amidotransferase	1.93	0.035	55.1429
PPFIA4	protein tyrosine phosphatase, receptor type, f polypeptide (PTPRF), interacting protein (liprin), alpha 4	0.672	0.072	9.33333
PPIA	peptidylprolyl isomerase A (cyclophilin A)	1.5	0.015	100
PPIAL4A	peptidylprolyl isomerase A (cyclophilin A)-like 4E	1.487	0.014	106.214
PPIAL4B	peptidylprolyl isomerase A (cyclophilin A)-like 4E	1.487	0.014	106.214
PPIAL4C	peptidylprolyl isomerase A (cyclophilin A)-like 4E	1.487	0.014	106.214
PPIAL4D	peptidylprolyl isomerase A (cyclophilin A)-like 4E	1.487	0.014	106.214
PPIAL4G	peptidylprolyl isomerase A (cyclophilin A)-like 4E	1.5	0.015	100
PPIH	peptidylprolyl isomerase H (cyclophilin H)	0.64	0.091	7.03297
PPP2R1B	protein phosphatase 2, regulatory subunit A, beta	1.18	0.019	62.1053
PPP2R2A	protein phosphatase 2, regulatory subunit B, alpha	0.52	0.001	520
PRDM12	PR domain containing 12	1.288	0.022	58.5455
PRG2	proteoglycan 2, bone marrow (natural killer cell activator, eosinophil granule major basic protein)	1.16	0.005	232
PRIM1	primase, DNA, polypeptide 1 (49kDa)	0.566	0.038	14.8947
PRKAG1	protein kinase, AMP-activated, gamma 1 non-catalytic subunit	1.391	0.033	42.1515
PRKG1	protein kinase, cGMP-dependent, type I	0.625	0.05	12.5
PROCA1	protein interacting with cyclin A1	0.721	0.061	11.8197
PROM1	prominin 1	0.971	0.003	323.667
PRPF38A	PRP38 pre-mRNA processing factor 38 (yeast) domain containing A	0.527	0.003	175.667
PRR11	proline rich 11	0.952	0.072	13.2222
PRR4	proline rich 4 (lacrimal)	1.327	0.002	663.5
PRRC2C	proline-rich coiled-coil 2C	0.966	0.014	69
PRRG1	proline rich Gla (G-carboxyglutamic acid) 1	1.055	0.072	14.6528
PRRG4	proline rich Gla (G-carboxyglutamic acid) 4 (transmembrane)	1.39	0.05	27.8
PRUNE	prune exopolyphosphatase	0.873	0.004	218.25
PSEN1	presenilin 1	0.627	0.006	104.5
PSEN2	presenilin 2 (Alzheimer disease 4)	0.707	0.024	29.4583
PSG11	pregnancy specific beta-1-glycoprotein 11	0.57	0.005	114
PSKH1	protein serine kinase H1	0.687	0.013	52.8462
PSMA6	proteasome (prosome, macropain) subunit, alpha type, 6	1.371	0.006	228.5
PSMA7	proteasome (prosome, macropain) subunit, alpha type, 7	0.985	0.09	10.9444
PSMD3	proteasome (prosome, macropain) 26S subunit, non-ATPase, 3	1.326	0.04	33.15
PSMD7	proteasome (prosome, macropain) 26S subunit, non-ATPase, 7	0.558	0.082	6.80488
PTEN	phosphatase and tensin homolog	0.698	0.006	116.333
PTH2R	parathyroid hormone 2 receptor	1.067	0.066	16.1667
PTPN14	protein tyrosine phosphatase, non-receptor type 14	0.809	0.013	62.2308
PTPN2	protein tyrosine phosphatase, non-receptor type 2	0.545	0.021	25.9524
PTPRK	protein tyrosine phosphatase, receptor type, K	1.296	0.066	19.6364
PTPRR	protein tyrosine phosphatase, receptor type, R	1.104	0.078	14.1538
PYROXD2	pyridine nucleotide-disulphide oxidoreductase domain 2	1.157	0.013	89
QSER1	glutamine and serine rich 1	0.811	0.014	57.9286
RAB11FIP3	RAB11 family interacting protein 3 (class II)	0.844	0.013	64.9231
RAB4B	RAB4B, member RAS oncogene family	0.501	0.094	5.32979
RAB5A	RAB5A, member RAS oncogene family	1.365	0.087	15.6897
RABGAP1L	RAB GTPase activating protein 1-like	1.038	0.009	115.333
RABIF	RAB interacting factor	1.498	0.058	25.8276
RAD23B	RAD23 homolog B (S. cerevisiae)	0.75	0.006	125
RAD51B	RAD51 paralog B	1.501	0.043	34.907
RALA	v-ral simian leukemia viral oncogene homolog A (ras related)	1.082	0.036	30.0556
RALBP1	ralA binding protein 1	0.868	0.064	13.5625
RALGPS2	Ral GEF with PH domain and SH3 binding motif 2	1.34	0.008	167.5
RANBP17	RAN binding protein 17	0.8	0.02	40
RANBP2	RAN binding protein 2	1.34	0.011	121.818
RANBP3L	RAN binding protein 3-like	0.86	0.01	86
RAP2C	RAP2C, member of RAS oncogene family	1.067	0.022	48.5
RASAL2	RAS protein activator like 2	0.69	0.002	345
RASGRF2	Ras protein-specific guanine nucleotide-releasing factor 2	1.634	0.036	45.3889
RASGRP3	RAS guanyl releasing protein 3 (calcium and DAG-regulated)	1.593	0.015	106.2
RASSF6	Ras association (RalGDS/AF-6) domain family member 6	0.869	0.079	11
RAVER1	ribonucleoprotein, PTB-binding 1	1.13	0.031	36.4516
RB1	retinoblastoma 1	1.337	0.048	27.8542
RBM19	RNA binding motif protein 19	1.093	0.07	15.6143
RBM43	RNA binding motif protein 43	0.894	0.013	68.7692
RBM46	RNA binding motif protein 46	1.962	0.01	196.2
RBMS1	RNA binding motif, single stranded interacting protein 1	0.914	0.05	18.28
RCOR3	REST corepressor 3	1.44	0.098	14.6939
RDH14	retinol dehydrogenase 14 (all-trans/9-cis/11-cis)	0.749	0.003	249.667
RGN	regucalcin (senescence marker protein-30)	0.525	0.002	262.5
RGS2	regulator of G-protein signaling 2, 24kDa	0.818	0.006	136.333
RHOXF1	Rhox homeobox family, member 1	1.296	0.08	16.2
RICTOR	RPTOR independent companion of MTOR, complex 2	0.64	0.016	40
RIPK1	receptor (TNFRSF)-interacting serine-threonine kinase 1	0.755	0.006	125.833
RMDN2	regulator of microtubule dynamics 2	1.531	0.092	16.6413
RNF10	ring finger protein 10	0.974	0.017	57.2941
RNF112	ring finger protein 112	0.733	0.003	244.333
RNF114	ring finger protein 114	1.276	0.022	58
RNF146	ring finger protein 146	0.599	0.012	49.9167
RNF170	ring finger protein 170	0.814	0.062	13.129
RNF20	ring finger protein 20, E3 ubiquitin protein ligase	0.803	0.003	267.667
RNF213	ring finger protein 213	1.423	0.006	237.167
ROBO2	roundabout, axon guidance receptor, homolog 2 (Drosophila)	0.775	0.083	9.33735
RP11-12J10.3		0.536	0.002	268
RP11-166B2.1		0.914	0.002	457
RP11-171N4.2		1.009	0.048	21.0208
RP11-231C14.4		0.886	0.002	443
RP11-347C12.1		0.886	0.002	443
RP11-507M3.1		1.089	0.003	363
RP11-872D17.8		1.16	0.005	232
RP2	retinitis pigmentosa 2 (X-linked recessive)	0.825	0.007	117.857
RPL15	ribosomal protein L15	0.953	0.079	12.0633
RPL3	ribosomal protein L3	0.508	0.001	508
RPL35A	ribosomal protein L35a	0.584	0.002	292
RPL36	ribosomal protein L36	0.552	0.002	276
RPL7	ribosomal protein L7	1.032	0.014	73.7143
RPS26	ribosomal protein S26	1.259	0.009	139.889
RREB1	ras responsive element binding protein 1	0.911	0.058	15.7069
RRN3	RRN3 RNA polymerase I transcription factor homolog (S. cerevisiae)	0.94	0.074	12.7027
RRS1	RRS1 ribosome biogenesis regulator homolog (S. cerevisiae)	0.728	0.061	11.9344
RSF1	remodeling and spacing factor 1	1.552	0.006	258.667
RSL24D1	ribosomal L24 domain containing 1	0.514	0.001	514
RYR2	ryanodine receptor 2 (cardiac)	1.005	0.002	502.5
S100A2	S100 calcium binding protein A2	1.462	0.002	731
SAMD9L	sterile alpha motif domain containing 9-like	0.862	0.007	123.143
SAP30L	SAP30-like	0.719	0.014	51.3571
SBF2	SET binding factor 2	0.637	0.038	16.7632
SBNO2	strawberry notch homolog 2 (Drosophila)	0.91	0.014	65
SCAMP4	secretory carrier membrane protein 4	1.065	0.002	532.5
SCARF2	scavenger receptor class F, member 2	0.552	0.055	10.0364
SCD	stearoyl-CoA desaturase (delta-9-desaturase)	0.51	0.01	51
SCGB2B2	secretoglobin, family 2B, member 2	0.806	0.012	67.1667
SCN4B	sodium channel, voltage-gated, type IV, beta subunit	0.891	0.085	10.4824
SCNN1D	sodium channel, non-voltage-gated 1, delta subunit	0.897	0.085	10.5529
SCNN1G	sodium channel, non-voltage-gated 1, gamma subunit	1.643	0.008	205.375
SCYL2	SCY1-like 2 (S. cerevisiae)	1.694	0.092	18.413
SEC22C	SEC22 vesicle trafficking protein homolog C (S. cerevisiae)	0.648	0.006	108
SEC23A	Sec23 homolog A (S. cerevisiae)	1.223	0.06	20.3833
SEMA3E	sema domain, immunoglobulin domain (Ig), short basic domain, secreted, (semaphorin) 3E	1.042	0.079	13.1899
SEMA6A	sema domain, transmembrane domain (TM), and cytoplasmic domain, (semaphorin) 6A	0.99	0.002	495
SEPHS1	selenophosphate synthetase 1	0.818	0.053	15.434
SERPINA10	serpin peptidase inhibitor, clade A (alpha-1 antiproteinase, antitrypsin), member 10	1.114	0.069	16.1449
SERPINA9	serpin peptidase inhibitor, clade A (alpha-1 antiproteinase, antitrypsin), member 9	0.584	0.015	38.9333
SERPINB8	serpin peptidase inhibitor, clade B (ovalbumin), member 8	0.888	0.042	21.1429
SERPINI2	serpin peptidase inhibitor, clade I (pancpin), member 2	0.818	0.072	11.3611
SFMBT1	Scm-like with four mbt domains 1	0.681	0.012	56.75
SFXN1	sideroflexin 1	0.743	0.058	12.8103
SH3KBP1	SH3-domain kinase binding protein 1	0.68	0.027	25.1852
SIK2	salt-inducible kinase 2	1.04	0.053	19.6226
SLC19A3	solute carrier family 19, member 3	1.766	0.018	98.1111
SLC1A2	solute carrier family 1 (glial high affinity glutamate transporter), member 2	1.326	0.02	66.3
SLC22A10	solute carrier family 22, member 10	0.946	0.051	18.549
SLC22A11	solute carrier family 22 (organic anion/urate transporter), member 11	0.52	0.001	520
SLC22A17	solute carrier family 22, member 17	0.567	0.002	283.5
SLC25A24	solute carrier family 25 (mitochondrial carrier; phosphate carrier), member 24	0.548	0.009	60.8889
SLC25A4	solute carrier family 25 (mitochondrial carrier; adenine nucleotide translocator), member 4	1.287	0.077	16.7143
SLC26A8	solute carrier family 26, member 8	1.147	0.093	12.3333
SLC28A3	solute carrier family 28 (sodium-coupled nucleoside transporter), member 3	0.954	0.048	19.875
SLC29A2	solute carrier family 29 (nucleoside transporters), member 2	1.929	0.036	53.5833
SLC30A3	solute carrier family 30 (zinc transporter), member 3	0.506	0.002	253
SLC32A1	solute carrier family 32 (GABA vesicular transporter), member 1	1.535	0.003	511.667
SLC38A2	solute carrier family 38, member 2	0.687	0.021	32.7143
SLC3A2	solute carrier family 3 (activators of dibasic and neutral amino acid transport), member 2	0.976	0.008	122
SLC41A2	solute carrier family 41, member 2	1.068	0.069	15.4783
SLC43A3	solute carrier family 43, member 3	0.898	0.014	64.1429
SLC4A10	solute carrier family 4, sodium bicarbonate transporter, member 10	1.585	0.065	24.3846
SLC6A19	solute carrier family 6 (neutral amino acid transporter), member 19	0.584	0.035	16.6857
SLIT3	slit homolog 3 (Drosophila)	0.673	0.032	21.0312
SLITRK6	SLIT and NTRK-like family, member 6	1.78	0.063	28.254
SLU7	SLU7 splicing factor homolog (S. cerevisiae)	1.383	0.002	691.5
SMAP1	small ArfGAP 1	1.066	0.063	16.9206
SMC3	structural maintenance of chromosomes 3	0.523	0.01	52.3
SMCO2	single-pass membrane protein with coiled-coil domains 2	0.543	0.004	135.75
SMG1	SMG1 phosphatidylinositol 3-kinase-related kinase	0.815	0.002	407.5
SMG6	SMG6 nonsense mediated mRNA decay factor	0.805	0.089	9.04494
SMNDC1	survival motor neuron domain containing 1	0.595	0.02	29.75
SMPD4	sphingomyelin phosphodiesterase 4, neutral membrane (neutral sphingomyelinase-3)	1.276	0.075	17.0133
SNAI1	snail family zinc finger 1	1.74	0.015	116
SNAP23	synaptosomal-associated protein, 23kDa	0.511	0.009	56.7778
SNED1	sushi, nidogen and EGF-like domains 1	0.517	0.017	30.4118
SNRPF	small nuclear ribonucleoprotein polypeptide F	0.64	0.006	106.667
SNTB1	syntrophin, beta 1 (dystrophin-associated protein A1, 59kDa, basic component 1)	0.667	0.011	60.6364
SNX24	sorting nexin 24	0.684	0.011	62.1818
SNX32	sorting nexin 32	1.212	0.005	242.4
SNX5	sorting nexin 5	1.046	0.003	348.667
SOGA1	suppressor of glucose, autophagy associated 1	0.973	0.004	243.25
SOX8	SRY (sex determining region Y)-box 8	1.084	0.002	542
SP110	SP110 nuclear body protein	0.674	0.004	168.5
SPA17	sperm autoantigenic protein 17	0.894	0.023	38.8696
SPAG1	sperm associated antigen 1	1.492	0.052	28.6923
SPATS1	spermatogenesis associated, serine-rich 1	0.96	0.018	53.3333
SPC24	SPC24, NDC80 kinetochore complex component	0.881	0.086	10.2442
SPCS3	signal peptidase complex subunit 3 homolog (S. cerevisiae)	1.152	0.082	14.0488
SPPL3	signal peptide peptidase like 3	1.909	0.012	159.083
SPSB2	splA/ryanodine receptor domain and SOCS box containing 2	1.233	0.018	68.5
SPTSSA	serine palmitoyltransferase, small subunit A	0.552	0.018	30.6667
SRGAP1	SLIT-ROBO Rho GTPase activating protein 1	1.043	0.052	20.0577
SRGAP2	SLIT-ROBO Rho GTPase activating protein 2	0.608	0.054	11.2593
SRR	serine racemase	1.036	0.099	10.4646
SRSF4	serine/arginine-rich splicing factor 4	0.915	0.093	9.83871
SRSF5	serine/arginine-rich splicing factor 5	0.579	0.005	115.8
SSBP2	single-stranded DNA binding protein 2	0.558	0.002	279
ST3GAL5	ST3 beta-galactoside alpha-2,3-sialyltransferase 5	0.907	0.001	907
ST6GAL1	ST6 beta-galactosamide alpha-2,6-sialyltranferase 1	1.473	0.011	133.909
ST7	suppression of tumorigenicity 7	1.202	0.013	92.4615
STAMBPL1	STAM binding protein-like 1	0.852	0.004	213
STMN1	stathmin 1	0.621	0.006	103.5
SUCLG2	succinate-CoA ligase, GDP-forming, beta subunit	0.931	0.034	27.3824
SYCP3	synaptonemal complex protein 3	0.568	0.006	94.6667
SYNE2	spectrin repeat containing, nuclear envelope 2	0.548	0.077	7.11688
SYNJ1	synaptojanin 1	0.898	0.042	21.381
SYNPR	synaptoporin	0.675	0.013	51.9231
SYT1	synaptotagmin I	1.763	0.013	135.615
SZT2	seizure threshold 2 homolog (mouse)	1.283	0.082	15.6463
TACR3	tachykinin receptor 3	1.509	0.006	251.5
TAF13	TAF13 RNA polymerase II, TATA box binding protein (TBP)-associated factor, 18kDa	1.207	0.072	16.7639
TAF3	TAF3 RNA polymerase II, TATA box binding protein (TBP)-associated factor, 140kDa	0.985	0.01	98.5
TARDBP	TAR DNA binding protein	0.738	0.013	56.7692
TAS2R13	taste receptor, type 2, member 13	0.877	0.053	16.5472
TAS2R16	taste receptor, type 2, member 16	0.725	0.089	8.14607
TAS2R38	taste receptor, type 2, member 38	0.54	0.001	540
TAS2R41	taste receptor, type 2, member 41	0.676	0.093	7.26882
TBCEL	tubulin folding cofactor E-like	0.525	0.025	21
TBX4	T-box 4	1.51	0.085	17.7647
TCFL5	transcription factor-like 5 (basic helix-loop-helix)	0.61	0.091	6.7033
TDRD5	tudor domain containing 5	1.141	0.085	13.4235
TDRD7	tudor domain containing 7	0.556	0.004	139
TECR	trans-2,3-enoyl-CoA reductase	1.834	0.055	33.3455
TECTA	tectorin alpha	0.765	0.002	382.5
TENM1	teneurin transmembrane protein 1	0.736	0.013	56.6154
TERF1	telomeric repeat binding factor (NIMA-interacting) 1	1.019	0.013	78.3846
TEX15	testis expressed 15	0.519	0.025	20.76
TF	transferrin	1.893	0.098	19.3163
TFB1M	transcription factor B1, mitochondrial	0.59	0.004	147.5
TGFBR1	transforming growth factor, beta receptor 1	0.768	0.005	153.6
THAP10	THAP domain containing 10	0.556	0.061	9.11475
THAP2	THAP domain containing, apoptosis associated protein 2	1.404	0.004	351
THAP7	THAP domain containing 7	1.333	0.033	40.3939
THAP9	THAP domain containing 9	0.986	0.008	123.25
THBS4	thrombospondin 4	0.693	0.081	8.55556
THOP1	thimet oligopeptidase 1	0.719	0.06	11.9833
THSD4	thrombospondin, type I, domain containing 4	1.451	0.078	18.6026
THSD7B	thrombospondin, type I, domain containing 7B	1.27	0.012	105.833
THY1	Thy-1 cell surface antigen	0.728	0.017	42.8235
TKT	transketolase	1.49	0.018	82.7778
TM2D2	TM2 domain containing 2	0.986	0.001	986
TM4SF20	transmembrane 4 L six family member 20	0.638	0.092	6.93478
TMCC1	transmembrane and coiled-coil domain family 1	1.076	0.013	82.7692
TMCO6	transmembrane and coiled-coil domains 6	0.521	0.008	65.125
TMEM123	transmembrane protein 123	0.501	0.094	5.32979
TMEM131	transmembrane protein 131	1.079	0.013	83
TMEM133	transmembrane protein 133	1.651	0.015	110.067
TMEM151B	transmembrane protein 151B	0.96	0.018	53.3333
TMEM184B	transmembrane protein 184B	0.994	0.062	16.0323
TMEM194A	transmembrane protein 194A	0.773	0.073	10.589
TMEM25	transmembrane protein 25	0.565	0.014	40.3571
TMEM54	transmembrane protein 54	0.92	0.005	184
TMEM68	transmembrane protein 68	0.692	0.011	62.9091
TMEM97	transmembrane protein 97	0.983	0.081	12.1358
TMIE	transmembrane inner ear	0.715	0.015	47.6667
TMPRSS11E	transmembrane protease, serine 11E	0.821	0.036	22.8056
TNFRSF11B	tumor necrosis factor receptor superfamily, member 11b	1.087	0.004	271.75
TNK2	tyrosine kinase, non-receptor, 2	0.517	0.005	103.4
TNS3	tensin 3	0.532	0.071	7.49296
TOM1L1	target of myb1 (chicken)-like 1	1.176	0.008	147
TOP2B	topoisomerase (DNA) II beta 180kDa	0.693	0.081	8.55556
TOR3A	torsin family 3, member A	1.464	0.017	86.1176
TRDN	triadin	0.704	0.003	234.667
TRIB2	tribbles homolog 2 (Drosophila)	0.848	0.02	42.4
TRIM69	tripartite motif containing 69	1.643	0.086	19.1047
TRNP1	TMF1-regulated nuclear protein 1	1.125	0.078	14.4231
TRUB1	TruB pseudouridine (psi) synthase homolog 1 (E. coli)	0.521	0.004	130.25
TSGA13	testis specific, 13	0.78	0.09	8.66667
TSSC1	tumor suppressing subtransferable candidate 1	1.242	0.003	414
TTC1	tetratricopeptide repeat domain 1	0.829	0.006	138.167
TTC37	tetratricopeptide repeat domain 37	0.551	0.063	8.74603
TTLL5	tubulin tyrosine ligase-like family, member 5	0.716	0.04	17.9
TUBB2A	tubulin, beta 2A class IIa	0.602	0.007	86
TUBB4A	tubulin, beta 4A class IVa	0.547	0.007	78.1429
TVP23A	trans-golgi network vesicle protein 23 homolog A (S. cerevisiae)	0.824	0.022	37.4545
TYW3	tRNA-yW synthesizing protein 3 homolog (S. cerevisiae)	0.847	0.005	169.4
U2AF2	U2 small nuclear RNA auxiliary factor 2	0.762	0.003	254
UBE2E1	ubiquitin-conjugating enzyme E2E 1	0.502	0.016	31.375
UBE2Q2	ubiquitin-conjugating enzyme E2Q family member 2	0.589	0.004	147.25
UBE2W	ubiquitin-conjugating enzyme E2W (putative)	0.971	0.006	161.833
UCN	urocortin	1.537	0.001	1537
UGDH	UDP-glucose 6-dehydrogenase	0.63	0.031	20.3226
ULBP3	UL16 binding protein 3	0.781	0.056	13.9464
UNC13D	unc-13 homolog D (C. elegans)	0.518	0.025	20.72
UQCR10	ubiquinol-cytochrome c reductase, complex III subunit X	1.416	0.087	16.2759
UROS	uroporphyrinogen III synthase	0.987	0.001	987
USP42	ubiquitin specific peptidase 42	0.62	0.07	8.85714
USP44	ubiquitin specific peptidase 44	1.205	0.016	75.3125
USP48	ubiquitin specific peptidase 48	0.8	0.011	72.7273
USP6	ubiquitin specific peptidase 6 (Tre-2 oncogene)	0.787	0.093	8.46237
VGLL4	vestigial like 4 (Drosophila)	1.172	0.037	31.6757
VPS33B	vacuolar protein sorting 33 homolog B (yeast)	1.612	0.005	322.4
VPS8	vacuolar protein sorting 8 homolog (S. cerevisiae)	0.966	0.074	13.0541
VTCN1	V-set domain containing T cell activation inhibitor 1	0.513	0.027	19
VWF	von Willebrand factor	0.75	0.003	250
WAC	WW domain containing adaptor with coiled-coil	1.219	0.078	15.6282
WARS	tryptophanyl-tRNA synthetase	0.535	0.003	178.333
WDR1	WD repeat domain 1	0.566	0.03	18.8667
WDR63	WD repeat domain 63	1.231	0.011	111.909
WDR91	WD repeat domain 91	1.37	0.034	40.2941
WDR93	WD repeat domain 93	1.122	0.004	280.5
WIF1	WNT inhibitory factor 1	1.185	0.016	74.0625
WLS	wntless homolog (Drosophila)	1.209	0.005	241.8
WNT2B	wingless-type MMTV integration site family, member 2B	0.812	0.038	21.3684
WSCD1	WSC domain containing 1	0.574	0.035	16.4
YBX1	Y box binding protein 1	1.263	0.019	66.4737
YWHAQ	tyrosine 3-monooxygenase/tryptophan 5-monooxygenase activation protein, theta polypeptide	0.549	0.024	22.875
ZBTB34	zinc finger and BTB domain containing 34	1.651	0.042	39.3095
ZBTB44	zinc finger and BTB domain containing 44	1.285	0.016	80.3125
ZBTB7C	zinc finger and BTB domain containing 7C	0.856	0.092	9.30435
ZC3H12C	zinc finger CCCH-type containing 12C	0.51	0.01	51
ZC3H6	zinc finger CCCH-type containing 6	0.518	0.061	8.4918
ZC3H7A	zinc finger CCCH-type containing 7A	0.552	0.001	552
ZDHHC21	zinc finger, DHHC-type containing 21	0.602	0.075	8.02667
ZDHHC3	zinc finger, DHHC-type containing 3	1.288	0.012	107.333
ZMYM5	zinc finger, MYM-type 5	1.991	0.004	497.75
ZNF100	zinc finger protein 100	1.654	0.086	19.2326
ZNF17	zinc finger protein 17	1.208	0.066	18.303
ZNF257	zinc finger protein 257	1.654	0.086	19.2326
ZNF260	zinc finger protein 260	1.3	0.063	20.6349
ZNF284	zinc finger protein 284	0.711	0.011	64.6364
ZNF318	zinc finger protein 318	1.196	0.026	46
ZNF326	zinc finger protein 326	1.436	0.071	20.2254
ZNF433	zinc finger protein 433	1.921	0.013	147.769
ZNF503	zinc finger protein 503	0.609	0.007	87
ZNF511	zinc finger protein 511	1.199	0.016	74.9375
ZNF546	zinc finger protein 546	0.953	0.064	14.8906
ZNF551	zinc finger protein 551	0.611	0.007	87.2857
ZNF562	zinc finger protein 562	0.749	0.038	19.7105
ZNF566	zinc finger protein 566	1.522	0.066	23.0606
ZNF626	zinc finger protein 626	1.567	0.077	20.3506
ZNF66	zinc finger protein 66	1.654	0.086	19.2326
ZNF7	zinc finger protein 7	1.336	0.033	40.4848
ZNF709	zinc finger protein 709	0.52	0.001	520
ZNF729	zinc finger protein 208	1.637	0.086	19.0349
ZNF93	zinc finger protein 93	1.654	0.086	19.2326
ZNF99	zinc finger protein 99	1.637	0.086	19.0349
ZNFX1	zinc finger, NFX1-type containing 1	0.52	0.001	520
ZNHIT6	zinc finger, HIT-type containing 6	1.252	0.008	156.5
ZRANB2	zinc finger, RAN-binding domain containing 2	0.736	0.08	9.2
ZSCAN20	zinc finger and SCAN domain containing 20	0.812	0.038	21.3684
