# Supplementary material for: A role for Tau protein in maintaining ribosomal DNA stability and cytidine deaminase-deficient cell survival
Source: Nat Commun. 2017 Sep 25;8:693. doi: 10.1038/s41467-017-00633-1 (PMC5612969; doi:10.1038/s41467-017-00633-1)
Supplement: Supplementary file 3 — Supplementary Data 2 [file 41467_2017_633_MOESM3_ESM.xlsx]

## Sheet: Supplementary Data 2
Probeset	Gene Symbol	Gene Name	Fold Change (BS-Ctrl(BLM)/BS-BLM)	P
209687_at	CXCL12	chemokine (C-X-C motif) ligand 12	52.83	0.000515303
209301_at	CA2	carbonic anhydrase II	31.9192	0.000472204
1554079_at	GALNTL4	UDP-N-acetyl-alpha-D-galactosamine:polypeptide N-acetylgalactosaminyltransferase-like 4	19.4446	0.000239342
204612_at	PKIA	protein kinase (cAMP-dependent, catalytic) inhibitor alpha	17.4101	0.000308451
221760_at	MAN1A1	mannosidase, alpha, class 1A, member 1	15.7804	3.90191e-07
203184_at	FBN2	fibrillin 2	14.5985	0.000915098
227911_at	ARHGAP28	Rho GTPase activating protein 28	10.686	0.000324764
203485_at	RTN1	reticulon 1	10.1789	4.85612e-05
205257_s_at	AMPH	amphiphysin	9.87669	0.00229817
213900_at	FAM189A2	family with sequence similarity 189, member A2	8.74058	0.0082652
228316_at	C2orf63	chromosome 2 open reading frame 63	7.80478	6.51898e-05
203666_at	CXCL12	chemokine (C-X-C motif) ligand 12	7.48575	0.00231172
229116_at	CNKSR2	connector enhancer of kinase suppressor of Ras 2	7.20523	0.000351834
202158_s_at	CELF2	CUGBP, Elav-like family member 2	7.1938	0.00619567
202421_at	IGSF3	immunoglobulin superfamily, member 3	6.6663	0.000440614
203192_at	ABCB6	ATP-binding cassette, sub-family B (MDR/TAP), member 6	6.6075	0.00178493
206023_at	NMU	neuromedin U	6.48082	0.000137857
220382_s_at	ARHGAP28	Rho GTPase activating protein 28	5.95356	0.00126591
231315_at	NKX2-1	NK2 homeobox 1	5.9497	0.00167288
203217_s_at	ST3GAL5	ST3 beta-galactoside alpha-2,3-sialyltransferase 5	5.6954	2.17431e-05
221901_at	KIAA1644	KIAA1644	5.1456	0.00234128
201310_s_at	NREP	neuronal regeneration related protein homolog (rat)	5.02572	0.00134981
209771_x_at	CD24	CD24 molecule	4.84276	0.00355553
213131_at	OLFM1	olfactomedin 1	4.8066	0.000331975
209663_s_at	ITGA7	integrin, alpha 7	4.80535	0.000394161
203129_s_at	KIF5C	kinesin family member 5C	4.76591	0.000804938
216379_x_at	CD24	CD24 molecule	4.71062	0.00567847
211105_s_at	NFATC1	nuclear factor of activated T-cells, cytoplasmic, calcineurin-dependent 1	4.608	2.06643e-06
209772_s_at	CD24	CD24 molecule	4.58273	0.00251213
208650_s_at	CD24	CD24 molecule	4.45898	0.00204089
228979_at	SFTA3	surfactant associated 3	4.34024	0.0031297
236420_s_at	ANO4	anoctamin 4	4.31424	0.002618
205016_at	TGFA	transforming growth factor, alpha	4.24311	0.000227515
226618_at	UBE2QL1	ubiquitin-conjugating enzyme E2Q family-like 1	4.21351	0.00131902
223843_at	SCARA3	scavenger receptor class A, member 3	3.95553	0.00628739
214472_at	HIST1H2AD	histone cluster 1, H2ad /// histone cluster 1, H3a /// histone cluster 1, H3b /// histone cluster 1, H3c /// histone cluster 1, H3d /// histone cluster 1, H3e /// histone cluster 1, H3f /// histone cluster 1, H3g /// histone cluster 1, H3h /// histone cluster 1, H3i /// histone cluster 1, H3j	3.88251	0.00696508
235798_at	TMEM170B	transmembrane protein 170B	3.78932	0.00696829
225045_at	CCDC88A	coiled-coil domain containing 88A	3.75031	0.000770726
208651_x_at	CD24	CD24 molecule	3.63424	0.00161694
205258_at	INHBB	inhibin, beta B	3.62751	0.00453392
224937_at	PTGFRN	prostaglandin F2 receptor negative regulator	3.59316	5.91555e-05
226612_at	UBE2QL1	ubiquitin-conjugating enzyme E2Q family-like 1	3.56272	8.09241e-05
205591_at	OLFM1	olfactomedin 1	3.5624	0.000556289
203130_s_at	KIF5C	kinesin family member 5C	3.56237	5.57447e-05
235190_at	---	---	3.46724	2.86948e-06
1553955_at	PPP1R21	protein phosphatase 1, regulatory subunit 21	3.40781	0.000120904
231969_at	STOX2	storkhead box 2	3.39912	0.000183662
225355_at	NEURL1B	neuralized homolog 1B (Drosophila)	3.38607	8.47967e-05
208527_x_at	HIST1H2BC	histone cluster 1, H2bc /// histone cluster 1, H2be /// histone cluster 1, H2bf /// histone cluster 1, H2bg /// histone cluster 1, H2bi	3.3789	0.00993249
214701_s_at	FN1	fibronectin 1	3.37699	0.00351253
208490_x_at	HIST1H2BC	histone cluster 1, H2bc /// histone cluster 1, H2be /// histone cluster 1, H2bf /// histone cluster 1, H2bg /// histone cluster 1, H2bi	3.26404	0.00810517
212122_at	RHOQ	ras homolog family member Q	3.24916	8.26129e-05
204163_at	EMILIN1	elastin microfibril interfacer 1	3.24336	9.02959e-05
227719_at	SMAD9	SMAD family member 9	3.21574	0.00658316
206167_s_at	ARHGAP6	Rho GTPase activating protein 6	3.19995	0.00391723
222449_at	PMEPA1	prostate transmembrane protein, androgen induced 1	3.14727	0.00160241
233595_at	USP34	ubiquitin specific peptidase 34	3.13759	0.00601944
224522_s_at	DCAKD	dephospho-CoA kinase domain containing	3.13176	0.00276848
207417_s_at	ZNF177	zinc finger protein 177 /// ZNF559-ZNF177 readthrough	3.08351	0.000395758
226435_at	PAPLN	papilin, proteoglycan-like sulfated glycoprotein	3.0782	0.0096779
212736_at	C16orf45	chromosome 16 open reading frame 45	3.06976	7.97017e-05
221078_s_at	CCDC88A	coiled-coil domain containing 88A	3.06543	0.000576172
206833_s_at	ACYP2	acylphosphatase 2, muscle type	3.01866	0.000124643
230795_at	---	---	3.00097	0.00149424
211024_s_at	NKX2-1	NK2 homeobox 1	2.9732	0.00285162
219055_at	SRBD1	S1 RNA binding domain 1	2.95956	2.71965e-05
219387_at	CCDC88A	coiled-coil domain containing 88A	2.9376	0.00117683
219056_at	RNASEH2B	ribonuclease H2, subunit B	2.93251	6.51133e-05
211719_x_at	FN1	fibronectin 1	2.92233	0.000871615
214221_at	ALMS1	Alstrom syndrome 1	2.90468	0.000421804
235374_at	MDH1	Malate dehydrogenase 1, NAD (soluble)	2.90291	0.000372876
228812_at	---	---	2.89017	0.00109955
204365_s_at	REEP1	receptor accessory protein 1	2.87854	0.00903681
216442_x_at	FN1	fibronectin 1	2.87111	0.00105103
214463_x_at	HIST1H4J	histone cluster 1, H4j	2.87044	0.000176474
204920_at	CPS1	carbamoyl-phosphate synthase 1, mitochondrial	2.86534	0.000444158
205078_at	PIGF	phosphatidylinositol glycan anchor biosynthesis, class F	2.85684	4.01481e-06
213225_at	PPM1B	protein phosphatase, Mg2+/Mn2+ dependent, 1B	2.83947	1.6708e-05
219928_s_at	CABYR	calcium binding tyrosine-(Y)-phosphorylation regulated	2.82656	0.00345436
212464_s_at	FN1	fibronectin 1	2.8079	0.000805284
1554145_a_at	PPP1R21	protein phosphatase 1, regulatory subunit 21	2.78995	0.000690477
221276_s_at	SYNC	syncoilin, intermediate filament protein	2.78903	0.000539338
203404_at	ARMCX2	armadillo repeat containing, X-linked 2	2.7866	0.00126064
210495_x_at	FN1	fibronectin 1	2.77119	0.000884886
231504_at	CCDC148	coiled-coil domain containing 148	2.76208	0.0012239
215918_s_at	SPTBN1	spectrin, beta, non-erythrocytic 1	2.75732	0.00120378
219208_at	FBXO11	F-box protein 11	2.7362	0.000532193
202743_at	PIK3R3	phosphoinositide-3-kinase, regulatory subunit 3 (gamma)	2.71603	0.00464759
214934_at	ATP9B	ATPase, class II, type 9B	2.71119	0.00103039
226514_at	ZNF71	zinc finger protein 71	2.70309	0.00710678
204790_at	SMAD7	SMAD family member 7	2.69494	0.00040218
209647_s_at	SOCS5	suppressor of cytokine signaling 5	2.67153	2.88668e-06
1555009_a_at	SYNJ2	synaptojanin 2	2.67075	0.000215229
205174_s_at	QPCT	glutaminyl-peptide cyclotransferase	2.66618	2.70358e-05
218643_s_at	CRIPT	cysteine-rich PDZ-binding protein	2.66367	1.76294e-05
219213_at	JAM2	junctional adhesion molecule 2	2.64211	0.00501307
211317_s_at	CFLAR	CASP8 and FADD-like apoptosis regulator	2.63971	0.000398859
205066_s_at	ENPP1	ectonucleotide pyrophosphatase/phosphodiesterase 1	2.63572	7.72995e-05
226545_at	CD109	CD109 molecule	2.63434	0.00210783
223730_at	GPC6	glypican 6	2.60519	0.00364945
230893_at	DNAJC21	DnaJ (Hsp40) homolog, subfamily C, member 21	2.59832	0.00584014
212222_at	PSME4	proteasome (prosome, macropain) activator subunit 4	2.59279	9.99169e-08
202157_s_at	CELF2	CUGBP, Elav-like family member 2	2.5862	0.00324004
209648_x_at	SOCS5	suppressor of cytokine signaling 5	2.58493	0.000145749
219048_at	PIGN	phosphatidylinositol glycan anchor biosynthesis, class N	2.57575	0.000118237
1568618_a_at	GALNT1	UDP-N-acetyl-alpha-D-galactosamine:polypeptide N-acetylgalactosaminyltransferase 1 (GalNAc-T1)	2.56951	5.62116e-05
1553652_a_at	C18orf54	chromosome 18 open reading frame 54	2.56508	0.00352254
237180_at	---	---	2.56031	0.00584191
201124_at	ITGB5	integrin, beta 5	2.5595	0.00775251
208580_x_at	HIST1H4A	histone cluster 1, H4a /// histone cluster 1, H4b /// histone cluster 1, H4c /// histone cluster 1, H4d /// histone cluster 1, H4e /// histone cluster 1, H4f /// histone cluster 1, H4h /// histone cluster 1, H4i /// histone cluster 1, H4j /// histone cluster 1, H4k /// histone cluster 1, H4l /// histone cluster 2, H4a /// histone cluster 2, H4b /// histone cluster 4, H4	2.55408	0.000115284
219617_at	CAMKMT	calmodulin-lysine N-methyltransferase	2.54838	0.00454422
225978_at	RIMKLB	ribosomal modification protein rimK-like family member B	2.54787	0.000979315
227059_at	GPC6	glypican 6	2.54123	0.00555604
219188_s_at	MACROD1	MACRO domain containing 1	2.53421	0.00391886
216331_at	ITGA7	integrin, alpha 7	2.53209	0.000500665
204303_s_at	CTIF	CBP80/20-dependent translation initiation factor	2.52525	0.000296759
224772_at	NAV1	neuron navigator 1	2.52519	0.000499893
223688_s_at	LY6K	lymphocyte antigen 6 complex, locus K	2.5225	0.00229044
226431_at	FAM117B	family with sequence similarity 117, member B	2.51903	0.00113126
223000_s_at	F11R	F11 receptor	2.51113	0.00517489
204635_at	RPS6KA5	ribosomal protein S6 kinase, 90kDa, polypeptide 5	2.5078	0.000537256
234192_s_at	GKAP1	G kinase anchoring protein 1	2.50759	8.83834e-05
218692_at	SYBU	syntabulin (syntaxin-interacting)	2.46763	0.0086561
212636_at	QKI	QKI, KH domain containing, RNA binding	2.46703	0.00433271
236528_at	---	---	2.466	0.00482066
201723_s_at	GALNT1	UDP-N-acetyl-alpha-D-galactosamine:polypeptide N-acetylgalactosaminyltransferase 1 (GalNAc-T1)	2.4647	4.01675e-07
223492_s_at	LRRFIP1	leucine rich repeat (in FLII) interacting protein 1	2.46257	0.00372474
214449_s_at	RHOQ	ras homolog family member Q	2.45589	4.78617e-05
208127_s_at	SOCS5	suppressor of cytokine signaling 5	2.4525	6.25077e-05
223940_x_at	LOC100507645	uncharacterized LOC100507645 /// metastasis associated lung adenocarcinoma transcript 1 (non-protein coding)	2.44391	0.000929484
212805_at	PRUNE2	prune homolog 2 (Drosophila)	2.43965	0.0060477
201722_s_at	GALNT1	UDP-N-acetyl-alpha-D-galactosamine:polypeptide N-acetylgalactosaminyltransferase 1 (GalNAc-T1)	2.41944	2.33285e-05
230178_s_at	ELP2	elongation protein 2 homolog (S. cerevisiae)	2.41139	0.00975168
223311_s_at	MTA3	metastasis associated 1 family, member 3	2.3967	8.18158e-05
205077_s_at	PIGF	phosphatidylinositol glycan anchor biosynthesis, class F	2.38226	3.36166e-06
200696_s_at	GSN	gelsolin	2.37016	0.00120443
226852_at	MTA3	metastasis associated 1 family, member 3	2.36641	0.00835571
201655_s_at	HSPG2	heparan sulfate proteoglycan 2	2.36583	0.00836348
212980_at	USP34	ubiquitin specific peptidase 34	2.35887	1.79935e-06
229705_at	PIK3C3	phosphoinositide-3-kinase, class 3	2.35793	0.00539132
208920_at	SRI	sorcin	2.35245	0.000207849
227942_s_at	CRIPT	cysteine-rich PDZ-binding protein	2.34744	7.22245e-05
204431_at	TLE2	transducin-like enhancer of split 2 (E(sp1) homolog, Drosophila)	2.34244	0.00929391
202664_at	WIPF1	WAS/WASL interacting protein family, member 1	2.3378	0.00323976
209356_x_at	EFEMP2	EGF containing fibulin-like extracellular matrix protein 2	2.32275	0.000618415
212120_at	RHOQ	ras homolog family member Q	2.31986	1.07857e-05
226924_at	LOC400657	uncharacterized LOC400657	2.31928	0.000133563
212242_at	TUBA4A	tubulin, alpha 4a	2.31336	0.000103581
232515_at	---	---	2.30681	8.03904e-05
226419_s_at	FLJ44342	uncharacterized LOC645460	2.30624	0.00222607
203799_at	CD302	CD302 molecule /// LY75-CD302 readthrough	2.30209	0.0036145
228660_x_at	SEMA4F	sema domain, immunoglobulin domain (Ig), transmembrane domain (TM) and short cytoplasmic domain, (semaphorin) 4F	2.30117	4.82265e-05
212065_s_at	USP34	ubiquitin specific peptidase 34	2.29939	0.00748417
214762_at	ATP6V1G2	ATPase, H+ transporting, lysosomal 13kDa, V1 subunit G2	2.2916	0.00517283
211862_x_at	CFLAR	CASP8 and FADD-like apoptosis regulator	2.29023	0.00170775
212119_at	RHOQ	ras homolog family member Q	2.28505	9.52335e-06
1552286_at	ATP6V1E2	ATPase, H+ transporting, lysosomal 31kDa, V1 subunit E2 /// uncharacterized LOC440862	2.28179	0.000493872
222764_at	ASRGL1	asparaginase like 1	2.27956	0.000264052
205278_at	GAD1	glutamate decarboxylase 1 (brain, 67kDa)	2.26993	9.15074e-06
201724_s_at	GALNT1	UDP-N-acetyl-alpha-D-galactosamine:polypeptide N-acetylgalactosaminyltransferase 1 (GalNAc-T1)	2.26246	0.000837573
232101_s_at	PIGN	phosphatidylinositol glycan anchor biosynthesis, class N	2.25725	0.000281419
202554_s_at	GSTM3	glutathione S-transferase mu 3 (brain)	2.25561	0.000710916
204781_s_at	FAS	Fas (TNF receptor superfamily, member 6)	2.25449	0.00842193
221016_s_at	TCF7L1	transcription factor 7-like 1 (T-cell specific, HMG-box)	2.25317	0.000680721
226563_at	SMAD2	SMAD family member 2	2.25162	0.00646817
222273_at	PAPOLG	poly(A) polymerase gamma	2.23067	0.00260145
224559_at	LOC100507645	uncharacterized LOC100507645 /// metastasis associated lung adenocarcinoma transcript 1 (non-protein coding)	2.22596	0.00649328
223557_s_at	TMEFF2	transmembrane protein with EGF-like and two follistatin-like domains 2	2.22055	0.00307929
235093_at	PEX13	peroxisomal biogenesis factor 13	2.2195	0.00213091
222119_s_at	FBXO11	F-box protein 11	2.21838	2.65378e-05
217825_s_at	UBE2J1	ubiquitin-conjugating enzyme E2, J1	2.21128	0.00140229
212880_at	WDR7	WD repeat domain 7	2.2107	0.000385288
227052_at	---	---	2.20934	0.00538749
210124_x_at	SEMA4F	sema domain, immunoglobulin domain (Ig), transmembrane domain (TM) and short cytoplasmic domain, (semaphorin) 4F	2.20779	0.00013439
206032_at	DSC3	desmocollin 3	2.2054	0.00473585
226230_at	SMEK2	SMEK homolog 2, suppressor of mek1 (Dictyostelium)	2.1982	0.000497904
235598_at	SMAD2	SMAD family member 2	2.18676	0.00562854
222702_x_at	CRIPT	cysteine-rich PDZ-binding protein	2.1799	9.73924e-06
209508_x_at	CFLAR	CASP8 and FADD-like apoptosis regulator	2.17622	0.00223538
229088_at	ENPP1	ectonucleotide pyrophosphatase/phosphodiesterase 1	2.17229	0.0028313
225237_s_at	MSI2	musashi homolog 2 (Drosophila)	2.16914	0.00892405
224524_s_at	ASB3	ankyrin repeat and SOCS box containing 3 /// GPR75-ASB3 readthrough	2.16656	1.99953e-05
227368_at	---	---	2.16615	0.000286972
202756_s_at	GPC1	glypican 1	2.16333	0.0057073
228569_at	PAPOLA	poly(A) polymerase alpha	2.16305	6.55164e-06
232017_at	TJP2	tight junction protein 2 (zona occludens 2)	2.15885	0.00558263
226875_at	DOCK11	dedicator of cytokinesis 11	2.15799	0.000365454
230076_at	PITPNM3	PITPNM family member 3	2.14401	0.00216363
222559_s_at	RPRD1A	regulation of nuclear pre-mRNA domain containing 1A	2.13986	0.00545768
227122_at	---	---	2.13956	7.53817e-05
214040_s_at	GSN	gelsolin	2.13318	0.000816301
225900_at	EXOC6B	exocyst complex component 6B	2.13097	4.18125e-05
212719_at	PHLPP1	PH domain and leucine rich repeat protein phosphatase 1	2.1289	0.000107928
1557360_at	LRPPRC	leucine-rich pentatricopeptide repeat containing	2.1287	0.00273363
225275_at	EDIL3	EGF-like repeats and discoidin I-like domains 3	2.12657	0.00978893
232031_s_at	EPG5	ectopic P-granules autophagy protein 5 homolog (C. elegans)	2.12508	0.00753404
209156_s_at	COL6A2	collagen, type VI, alpha 2	2.12487	0.00019688
222603_at	ERMP1	endoplasmic reticulum metallopeptidase 1	2.11479	0.00143082
217824_at	UBE2J1	ubiquitin-conjugating enzyme E2, J1	2.10885	0.00158515
219531_at	CEP72	centrosomal protein 72kDa	2.10256	0.000402358
202708_s_at	HIST2H2BE	histone cluster 2, H2be	2.10043	0.00765651
220488_s_at	BCAS3	breast carcinoma amplified sequence 3	2.09341	0.00167233
1564002_a_at	AKD1	adenylate kinase domain containing 1	2.09129	0.000131483
209296_at	PPM1B	protein phosphatase, Mg2+/Mn2+ dependent, 1B	2.0899	0.000148769
214481_at	HIST1H2AM	histone cluster 1, H2am	2.08277	0.00437377
200671_s_at	SPTBN1	spectrin, beta, non-erythrocytic 1	2.08175	0.00548102
226342_at	SPTBN1	spectrin, beta, non-erythrocytic 1	2.07337	0.000881382
213351_s_at	TMCC1	transmembrane and coiled-coil domain family 1	2.07016	0.0030929
206580_s_at	EFEMP2	EGF containing fibulin-like extracellular matrix protein 2	2.06949	0.00213833
1554493_s_at	THADA	thyroid adenoma associated	2.06875	0.00977858
224694_at	ANTXR1	anthrax toxin receptor 1	2.06862	0.000407289
203919_at	TCEA2	transcription elongation factor A (SII), 2	2.06652	0.00646705
206710_s_at	EPB41L3	erythrocyte membrane protein band 4.1-like 3	2.06579	0.000186426
212220_at	PSME4	proteasome (prosome, macropain) activator subunit 4	2.06284	0.00936046
228892_at	SH3RF2	SH3 domain containing ring finger 2	2.05873	0.00812295
234488_s_at	GMCL1	germ cell-less homolog 1 (Drosophila) /// germ cell-less homolog 1 (Drosophila) pseudogene 1	2.05706	0.00258638
203929_s_at	MAPT	microtubule-associated protein tau	2.05294	0.0478218
227204_at	PARD6G	par-6 partitioning defective 6 homolog gamma (C. elegans)	2.05167	0.00167739
230194_at	LRPPRC	leucine-rich pentatricopeptide repeat containing	2.04618	0.000162379
201449_at	TIA1	TIA1 cytotoxic granule-associated RNA binding protein	2.04041	2.96611e-06
209082_s_at	COL18A1	collagen, type XVIII, alpha 1	2.03471	0.00394568
212066_s_at	USP34	ubiquitin specific peptidase 34	2.03468	0.0045827
212897_at	CDK19	cyclin-dependent kinase 19	2.03093	0.00514201
235242_at	---	---	2.03014	5.75748e-05
204364_s_at	REEP1	receptor accessory protein 1	2.02961	0.0059001
204191_at	IFNAR1	interferon (alpha, beta and omega) receptor 1	2.02835	0.00380694
222839_s_at	PAPOLG	poly(A) polymerase gamma	2.02766	0.000394031
222763_s_at	SFT2D3	SFT2 domain containing 3 /// WD repeat domain 33	2.02734	1.24649e-05
213248_at	LOC730101	uncharacterized LOC730101	2.02716	0.00734279
226272_at	RCAN3	RCAN family member 3	2.0263	0.00452512
229319_at	---	---	2.02104	0.00011651
219694_at	FAM105A	family with sequence similarity 105, member A	2.02039	0.000995045
212216_at	PREPL	prolyl endopeptidase-like	2.01698	0.000686138
236388_at	STRN	striatin, calmodulin binding protein	2.01652	0.00333405
203722_at	ALDH4A1	aldehyde dehydrogenase 4 family, member A1	2.01399	0.000874874
203116_s_at	FECH	ferrochelatase	2.01371	0.0004806
207808_s_at	PROS1	protein S (alpha)	2.01171	0.00340891
203215_s_at	MYO6	myosin VI	2.0109	0.0080925
209421_at	MSH2	mutS homolog 2, colon cancer, nonpolyposis type 1 (E. coli)	2.01016	1.09173e-06
226789_at	EMB	embigin	2.00501	0.000310388
209755_at	NMNAT2	nicotinamide nucleotide adenylyltransferase 2	2.00398	0.00662243
204226_at	STAU2	staufen, RNA binding protein, homolog 2 (Drosophila)	2.0015	0.000612387
225259_at	RAB6B	RAB6B, member RAS oncogene family	2.0006	0.000610623
218637_at	IMPACT	Impact homolog (mouse)	2.00036	2.20096e-05
225855_at	EPB41L5	erythrocyte membrane protein band 4.1 like 5	1.99789	0.00458669
202812_at	GAA	glucosidase, alpha; acid	1.99675	0.00599374
222599_s_at	NAV2	neuron navigator 2	1.99615	0.0020216
201302_at	ANXA4	annexin A4	1.99291	0.00621037
205691_at	SYNGR3	synaptogyrin 3	1.98578	0.00633606
201368_at	ZFP36L2	zinc finger protein 36, C3H type-like 2	1.98559	0.00457143
1557385_at	FAM161A	family with sequence similarity 161, member A	1.98424	0.00105775
200672_x_at	SPTBN1	spectrin, beta, non-erythrocytic 1	1.98003	0.000526138
228156_at	---	---	1.97669	0.00928109
217826_s_at	UBE2J1	ubiquitin-conjugating enzyme E2, J1	1.97551	2.58815e-05
205933_at	SETBP1	SET binding protein 1	1.97429	0.0072302
235939_at	---	---	1.97086	0.00326824
204547_at	RAB40B	RAB40B, member RAS oncogene family	1.9698	0.00262753
218247_s_at	MEX3C	mex-3 homolog C (C. elegans)	1.96958	4.74632e-05
224628_at	ERLEC1	endoplasmic reticulum lectin 1	1.96936	3.94856e-05
227478_at	SETBP1	SET binding protein 1	1.96702	0.00303735
228724_at	TTLL7	tubulin tyrosine ligase-like family, member 7	1.96684	0.00593789
206036_s_at	REL	v-rel reticuloendotheliosis viral oncogene homolog (avian)	1.96613	0.000377111
212217_at	PREPL	prolyl endopeptidase-like	1.96501	0.000318705
228831_s_at	GNG7	guanine nucleotide binding protein (G protein), gamma 7	1.96416	0.000468495
1569149_at	PDLIM7	PDZ and LIM domain 7 (enigma)	1.96408	0.00957956
220212_s_at	THADA	thyroid adenoma associated	1.9614	8.59351e-05
213023_at	UTRN	utrophin	1.95345	0.00176249
217564_s_at	CPS1	carbamoyl-phosphate synthase 1, mitochondrial	1.95063	0.00336819
224427_s_at	PAPOLG	poly(A) polymerase gamma	1.94735	0.000167776
224279_s_at	CABYR	calcium binding tyrosine-(Y)-phosphorylation regulated	1.94441	0.00142088
208158_s_at	OSBPL1A	oxysterol binding protein-like 1A	1.94046	0.0015091
235256_s_at	GALM	galactose mutarotase (aldose 1-epimerase)	1.93481	0.000835566
226810_at	OGFRL1	opioid growth factor receptor-like 1	1.93122	0.00286355
212001_at	SUGP2	SURP and G patch domain containing 2	1.92943	0.00179759
228453_at	EPG5	ectopic P-granules autophagy protein 5 homolog (C. elegans)	1.9273	0.00577203
218376_s_at	MICAL1	microtubule associated monoxygenase, calponin and LIM domain containing 1	1.92237	0.00323743
211450_s_at	MSH6	mutS homolog 6 (E. coli)	1.91788	8.97925e-05
211615_s_at	LRPPRC	leucine-rich pentatricopeptide repeat containing	1.9151	0.000109559
227867_at	TRABD2A	TraB domain containing 2A	1.91495	0.00364828
212681_at	EPB41L3	erythrocyte membrane protein band 4.1-like 3	1.91224	0.000109055
219869_s_at	SLC39A8	solute carrier family 39 (zinc transporter), member 8	1.91051	0.000533936
227515_at	STAMBP	STAM binding protein	1.9061	0.00137461
205673_s_at	ASB9	ankyrin repeat and SOCS box containing 9	1.90604	0.00167206
222435_s_at	UBE2J1	ubiquitin-conjugating enzyme E2, J1	1.9052	0.000136732
211121_s_at	DOK1	docking protein 1, 62kDa (downstream of tyrosine kinase 1)	1.9042	0.00441572
212256_at	GALNT10	UDP-N-acetyl-alpha-D-galactosamine:polypeptide N-acetylgalactosaminyltransferase 10 (GalNAc-T10)	1.90392	1.46638e-05
235793_at	---	---	1.90361	0.00065537
209485_s_at	OSBPL1A	oxysterol binding protein-like 1A	1.90355	0.00062432
220240_s_at	TMCO3	transmembrane and coiled-coil domains 3	1.90327	0.00139136
214211_at	FTH1	ferritin, heavy polypeptide 1	1.90192	0.000233816
225534_at	C8orf40	chromosome 8 open reading frame 40	1.89935	0.0016375
226024_at	COMMD1	copper metabolism (Murr1) domain containing 1	1.89565	4.48808e-06
201910_at	FARP1	FERM, RhoGEF (ARHGEF) and pleckstrin domain protein 1 (chondrocyte-derived)	1.89556	0.00769184
222266_at	---	---	1.89448	0.00903441
225302_at	TMX3	thioredoxin-related transmembrane protein 3	1.89404	0.000577962
207037_at	TNFRSF11A	tumor necrosis factor receptor superfamily, member 11a, NFKB activator	1.89179	0.00126311
212899_at	CDK19	cyclin-dependent kinase 19	1.89168	0.00124368
211057_at	ROR1	receptor tyrosine kinase-like orphan receptor 1	1.88953	0.00266094
209551_at	YIPF4	Yip1 domain family, member 4	1.88893	0.000146961
207156_at	HIST1H2AG	histone cluster 1, H2ag /// histone cluster 1, H2ah /// histone cluster 1, H2ai /// histone cluster 1, H2ak /// histone cluster 1, H2al /// histone cluster 1, H2am	1.88773	0.000916521
204633_s_at	RPS6KA5	ribosomal protein S6 kinase, 90kDa, polypeptide 5	1.88291	0.00116117
217823_s_at	UBE2J1	ubiquitin-conjugating enzyme E2, J1	1.88179	7.67748e-05
226705_at	FGFR1	fibroblast growth factor receptor 1	1.88152	0.00154074
225274_at	PCYOX1	prenylcysteine oxidase 1	1.88033	0.00491172
233759_s_at	SMEK2	SMEK homolog 2, suppressor of mek1 (Dictyostelium)	1.88017	0.000197613
224680_at	TMED4	transmembrane emp24 protein transport domain containing 4	1.8794	0.000134803
203075_at	SMAD2	SMAD family member 2	1.87468	6.38518e-05
213249_at	FBXL7	F-box and leucine-rich repeat protein 7	1.87406	0.000477931
210379_s_at	TLK1	tousled-like kinase 1	1.87397	0.00239088
1557801_x_at	C11orf31	chromosome 11 open reading frame 31	1.87352	0.00592252
229622_at	FAM132B	family with sequence similarity 132, member B	1.87193	0.00546663
229312_s_at	GKAP1	G kinase anchoring protein 1	1.86959	0.0076291
228131_at	ERCC1	excision repair cross-complementing rodent repair deficiency, complementation group 1 (includes overlapping antisense sequence)	1.86946	0.00140412
202898_at	SDC3	syndecan 3	1.86831	0.000775326
224630_at	ERLEC1	endoplasmic reticulum lectin 1	1.86765	2.28179e-05
233642_s_at	HEATR5B	HEAT repeat containing 5B	1.86042	8.62373e-05
228495_at	CCDC75	coiled-coil domain containing 75	1.8604	0.00275822
201566_x_at	ID2	inhibitor of DNA binding 2, dominant negative helix-loop-helix protein	1.86023	0.00592512
203095_at	MTIF2	mitochondrial translational initiation factor 2	1.86002	0.000727205
1564467_at	FAM161A	family with sequence similarity 161, member A	1.85901	6.50522e-05
211776_s_at	EPB41L3	erythrocyte membrane protein band 4.1-like 3	1.85698	0.000253411
221908_at	RNFT2	ring finger protein, transmembrane 2	1.85502	0.00147677
226711_at	FOXN2	forkhead box N2	1.85397	1.77044e-06
211077_s_at	TLK1	tousled-like kinase 1	1.85076	0.000338748
209081_s_at	COL18A1	collagen, type XVIII, alpha 1	1.84914	0.0093627
224558_s_at	LOC100507645	uncharacterized LOC100507645 /// metastasis associated lung adenocarcinoma transcript 1 (non-protein coding)	1.84911	0.00101432
218236_s_at	PRKD3	protein kinase D3	1.84906	0.000674484
228674_s_at	EML4	echinoderm microtubule associated protein like 4	1.84739	5.9476e-05
210778_s_at	MIR4800	microRNA 4800 /// MAX dimerization protein 4	1.84669	8.69355e-06
219938_s_at	PSTPIP2	proline-serine-threonine phosphatase interacting protein 2	1.84642	0.0054483
203288_at	KIAA0355	KIAA0355	1.84546	0.00096319
213649_at	SRSF7	serine/arginine-rich splicing factor 7	1.84449	0.000205744
219882_at	TTLL7	tubulin tyrosine ligase-like family, member 7	1.84437	0.00499943
225845_at	ZBTB44	zinc finger and BTB domain containing 44	1.84364	0.000765254
217875_s_at	PMEPA1	prostate transmembrane protein, androgen induced 1	1.84173	0.000593805
212689_s_at	KDM3A	lysine (K)-specific demethylase 3A	1.84123	0.004282
214220_s_at	ALMS1	Alstrom syndrome 1	1.84054	0.00529712
209522_s_at	CRAT	carnitine O-acetyltransferase	1.83982	0.00376442
203697_at	FRZB	frizzled-related protein	1.83958	0.000342996
210480_s_at	MYO6	myosin VI	1.83942	0.000301379
225999_at	RIMKLB	ribosomal modification protein rimK-like family member B	1.83803	0.00386523
231963_at	ANKRD33B	ankyrin repeat domain 33B	1.83743	0.00492823
212215_at	PREPL	prolyl endopeptidase-like	1.83704	0.00242497
211316_x_at	CFLAR	CASP8 and FADD-like apoptosis regulator	1.83652	6.72592e-07
226872_at	RFX2	regulatory factor X, 2 (influences HLA class II expression)	1.83498	0.00604674
224912_at	TTC7A	tetratricopeptide repeat domain 7A	1.82978	0.000299211
1557799_at	C11orf31	chromosome 11 open reading frame 31	1.82825	0.00668342
229582_at	INO80C	INO80 complex subunit C	1.82691	1.99431e-05
224474_x_at	SMEK2	SMEK homolog 2, suppressor of mek1 (Dictyostelium)	1.82485	0.000299993
213521_at	PTPN18	protein tyrosine phosphatase, non-receptor type 18 (brain-derived)	1.82305	4.92412e-05
221646_s_at	ZDHHC11	zinc finger, DHHC-type containing 11	1.82286	0.0072815
218857_s_at	ASRGL1	asparaginase like 1	1.81754	0.000235063
210023_s_at	PCGF1	polycomb group ring finger 1	1.81582	0.00490647
235107_at	---	---	1.81397	0.00207307
220182_at	SLC25A23	solute carrier family 25 (mitochondrial carrier; phosphate carrier), member 23	1.81209	0.00102077
221810_at	RAB15	RAB15, member RAS oncogene family	1.81187	0.000184865
226798_at	BCL2L13	BCL2-like 13 (apoptosis facilitator)	1.8039	0.000664667
209272_at	NAB1	NGFI-A binding protein 1 (EGR1 binding protein 1)	1.80273	0.000602138
238078_at	SEC22A	SEC22 vesicle trafficking protein homolog A (S. cerevisiae)	1.80265	0.00823172
225633_at	DPY19L3	dpy-19-like 3 (C. elegans)	1.80063	0.000612494
221792_at	RAB6B	RAB6B, member RAS oncogene family	1.79887	0.00892693
212071_s_at	SPTBN1	spectrin, beta, non-erythrocytic 1	1.79814	0.000227829
212246_at	MCFD2	multiple coagulation factor deficiency 2	1.79734	2.14946e-05
218397_at	FANCL	Fanconi anemia, complementation group L	1.7966	0.00536175
226050_at	TMCO3	transmembrane and coiled-coil domains 3	1.79588	0.00133061
219274_at	TSPAN12	tetraspanin 12	1.79107	0.00823233
222565_s_at	PRKD3	protein kinase D3	1.78974	3.45751e-07
232086_at	PIK3C3	phosphoinositide-3-kinase, class 3	1.78961	0.000549716
226473_at	CBX2	chromobox homolog 2	1.78931	0.00219916
233899_x_at	ZBTB10	zinc finger and BTB domain containing 10	1.78665	0.000100738
220386_s_at	EML4	echinoderm microtubule associated protein like 4	1.78342	2.69818e-05
218209_s_at	RPRD1A	regulation of nuclear pre-mRNA domain containing 1A	1.78211	0.00621513
203080_s_at	BAZ2B	bromodomain adjacent to zinc finger domain, 2B	1.77867	0.00804064
230598_at	---	---	1.77803	0.00163794
214502_at	HIST1H2BJ	histone cluster 1, H2bj	1.77779	0.00718142
222270_at	SMEK2	SMEK homolog 2, suppressor of mek1 (Dictyostelium)	1.77045	0.0025584
218518_at	FAM13B	family with sequence similarity 13, member B	1.76811	0.00311927
223069_s_at	EML4	echinoderm microtubule associated protein like 4	1.76561	0.00269822
205538_at	CORO2A	coronin, actin binding protein, 2A	1.76446	0.00570637
226568_at	FAM102B	family with sequence similarity 102, member B	1.76325	0.00170683
1569631_at	NMNAT1	nicotinamide nucleotide adenylyltransferase 1	1.76282	0.0079895
202911_at	MSH6	mutS homolog 6 (E. coli)	1.7594	7.41251e-05
213943_at	TWIST1	twist homolog 1 (Drosophila)	1.75661	0.000762637
213022_s_at	UTRN	utrophin	1.75469	0.00645915
204154_at	CDO1	cysteine dioxygenase, type I	1.75401	2.68201e-05
215307_at	ZNF529	zinc finger protein 529	1.75275	0.000364339
211406_at	IER3IP1	immediate early response 3 interacting protein 1	1.75188	0.00115298
203620_s_at	FCHSD2	FCH and double SH3 domains 2	1.74978	9.86144e-05
225666_at	TMTC4	transmembrane and tetratricopeptide repeat containing 4	1.74349	0.000445447
203216_s_at	MYO6	myosin VI	1.74339	0.000842336
204493_at	BID	BH3 interacting domain death agonist	1.74314	0.000504056
223155_at	HDHD2	haloacid dehalogenase-like hydrolase domain containing 2	1.74237	0.000467821
229571_at	---	---	1.74183	1.67792e-05
237299_at	---	---	1.74133	0.00323805
212914_at	CBX7	chromobox homolog 7	1.73733	0.00608597
238469_at	OGFRL1	opioid growth factor receptor-like 1	1.73674	0.00448428
205214_at	STK17B	serine/threonine kinase 17b	1.73412	0.000238858
225533_at	PHF19	PHD finger protein 19	1.73392	6.58592e-05
223482_at	TMEM120A	transmembrane protein 120A	1.73376	0.000173283
228564_at	LOC375295	uncharacterized LOC375295	1.73299	0.000578226
203081_at	CTNNBIP1	catenin, beta interacting protein 1	1.73288	0.00341154
225129_at	CPNE2	copine II	1.73105	0.00446556
223068_at	EML4	echinoderm microtubule associated protein like 4	1.73051	0.000350889
229804_x_at	CBWD1	COBW domain containing 1 /// COBW domain containing 2 /// COBW domain containing 3 /// COBW domain containing 5 /// COBW domain containing 6 /// COBW domain containing 7	1.73009	0.000188378
226726_at	MBOAT2	membrane bound O-acyltransferase domain containing 2	1.72708	0.00971866
218342_s_at	ERMP1	endoplasmic reticulum metallopeptidase 1	1.7252	0.000370585
202094_at	BIRC5	baculoviral IAP repeat containing 5	1.7252	0.000106835
202204_s_at	AMFR	autocrine motility factor receptor, E3 ubiquitin protein ligase	1.72519	0.00183334
208485_x_at	CFLAR	CASP8 and FADD-like apoptosis regulator	1.72239	0.0062728
235756_at	---	---	1.72086	0.00465644
205347_s_at	TMSB15A	thymosin beta 15a /// thymosin beta 15B	1.71913	0.00395275
219202_at	RHBDF2	rhomboid 5 homolog 2 (Drosophila)	1.71736	0.00183672
203077_s_at	SMAD2	SMAD family member 2	1.71701	0.000149837
204159_at	CDKN2C	cyclin-dependent kinase inhibitor 2C (p18, inhibits CDK4)	1.71516	0.00140173
225912_at	TP53INP1	tumor protein p53 inducible nuclear protein 1	1.71407	0.0041323
201082_s_at	DCTN1	dynactin 1	1.71273	2.03409e-05
224908_s_at	TTL	tubulin tyrosine ligase	1.71087	0.00169134
225093_at	UTRN	utrophin	1.71057	0.00593672
218058_at	CXXC1	CXXC finger protein 1	1.71029	0.00319588
210157_at	URI1	URI1, prefoldin-like chaperone	1.70951	7.11911e-05
201450_s_at	TIA1	TIA1 cytotoxic granule-associated RNA binding protein	1.70909	0.000245842
222698_s_at	IMPACT	Impact homolog (mouse)	1.70797	0.00187424
212192_at	KCTD12	potassium channel tetramerisation domain containing 12	1.70736	0.00276954
225325_at	MFSD6	major facilitator superfamily domain containing 6	1.70512	0.000772046
209288_s_at	CDC42EP3	CDC42 effector protein (Rho GTPase binding) 3	1.704	0.00924762
234980_at	TMEM56	transmembrane protein 56	1.7037	0.00520682
218918_at	MAN1C1	mannosidase, alpha, class 1C, member 1	1.70343	0.00741048
214686_at	ZNF266	zinc finger protein 266	1.70304	0.00823742
202527_s_at	SMAD4	SMAD family member 4	1.7027	1.80527e-05
229442_at	C18orf54	chromosome 18 open reading frame 54	1.70131	0.000197852
235410_at	NPHP3	nephronophthisis 3 (adolescent)	1.6989	0.00776961
206059_at	ZNF91	zinc finger protein 91	1.69798	4.27215e-05
235347_at	LRCH3	leucine-rich repeats and calponin homology (CH) domain containing 3	1.69766	0.00138632
226794_at	STXBP5	syntaxin binding protein 5 (tomosyn)	1.69541	0.0009021
222471_s_at	KCMF1	potassium channel modulatory factor 1	1.6947	0.00729198
226862_at	MBD1	methyl-CpG binding domain protein 1	1.69307	0.000905647
209267_s_at	SLC39A8	solute carrier family 39 (zinc transporter), member 8	1.68939	0.00189839
212055_at	TPGS2	tubulin polyglutamylase complex subunit 2	1.68879	4.25409e-05
225021_at	ZNF532	zinc finger protein 532	1.68617	0.0051077
1554470_s_at	ZBTB44	zinc finger and BTB domain containing 44	1.68597	0.00518552
225048_at	PHF10	PHD finger protein 10	1.68547	0.00108442
219312_s_at	ZBTB10	zinc finger and BTB domain containing 10	1.68542	1.83163e-05
228857_at	GNL1	guanine nucleotide binding protein-like 1	1.68504	0.00120426
235117_at	CHAC2	ChaC, cation transport regulator homolog 2 (E. coli)	1.68254	0.000616077
203294_s_at	LMAN1	lectin, mannose-binding, 1	1.67937	0.00309774
220682_s_at	---	---	1.67866	0.000190392
212653_s_at	EHBP1	EH domain binding protein 1	1.67682	0.000519953
224896_s_at	TTL	tubulin tyrosine ligase	1.67553	0.000393543
225089_at	USP40	ubiquitin specific peptidase 40	1.67452	0.00370316
222625_s_at	NDE1	nudE nuclear distribution E homolog 1 (A. nidulans)	1.67141	0.00138329
230461_s_at	---	---	1.67109	0.003075
224823_at	MYLK	myosin light chain kinase	1.67013	0.00224905
202003_s_at	ACAA2	acetyl-CoA acyltransferase 2	1.66964	0.00652844
214291_at	RPL17	ribosomal protein L17 /// RPL17-C18orf32 readthrough	1.6691	0.00617846
227422_at	STRN	striatin, calmodulin binding protein	1.66848	0.00297145
218330_s_at	NAV2	neuron navigator 2	1.66582	0.00529783
213573_at	---	---	1.66512	6.32337e-05
203521_s_at	ZNF318	zinc finger protein 318	1.66459	0.00593995
205351_at	GGCX	gamma-glutamyl carboxylase	1.66238	0.00297508
224923_at	TTC7A	tetratricopeptide repeat domain 7A	1.66219	0.0012742
202203_s_at	AMFR	autocrine motility factor receptor, E3 ubiquitin protein ligase	1.66182	0.00783577
201446_s_at	TIA1	TIA1 cytotoxic granule-associated RNA binding protein	1.6605	5.78839e-05
218458_at	GMCL1	germ cell-less homolog 1 (Drosophila)	1.65719	0.000190599
228461_at	SH3RF3	SH3 domain containing ring finger 3	1.65709	0.000199953
222851_at	ZNF654	zinc finger protein 654	1.65481	0.000292647
201506_at	LOC100652886	uncharacterized LOC100652886 /// uncharacterized LOC100653157 /// transforming growth factor, beta-induced, 68kDa	1.65227	0.00150789
228124_at	ABHD12	abhydrolase domain containing 12	1.65023	9.92649e-05
203571_s_at	C10orf116	chromosome 10 open reading frame 116	1.64967	0.00725963
201810_s_at	SH3BP5	SH3-domain binding protein 5 (BTK-associated)	1.64867	2.82597e-05
202630_at	APPBP2	amyloid beta precursor protein (cytoplasmic tail) binding protein 2	1.64739	0.000704197
221645_s_at	ZNF83	zinc finger protein 83	1.64672	0.00360973
202331_at	BCKDHA	branched chain keto acid dehydrogenase E1, alpha polypeptide	1.64651	0.00189507
224516_s_at	CXXC5	CXXC finger protein 5	1.64648	0.00324227
226886_at	GFPT1	glutamine--fructose-6-phosphate transaminase 1	1.64259	0.0026226
212117_at	RHOQ	ras homolog family member Q	1.64203	0.000720855
201474_s_at	ITGA3	integrin, alpha 3 (antigen CD49C, alpha 3 subunit of VLA-3 receptor)	1.64169	0.00861435
228512_at	PTCD3	pentatricopeptide repeat domain 3	1.64141	0.00969289
214230_at	CDC42	cell division cycle 42 (GTP binding protein, 25kDa)	1.64111	0.00374218
232183_at	SERAC1	serine active site containing 1	1.63902	0.00122713
226148_at	ZBTB44	zinc finger and BTB domain containing 44	1.63821	0.00217324
221036_s_at	APH1B	anterior pharynx defective 1 homolog B (C. elegans)	1.63668	0.00939969
204773_at	IL11RA	interleukin 11 receptor, alpha	1.63567	0.00109893
201850_at	CAPG	capping protein (actin filament), gelsolin-like	1.63482	0.00192604
227751_at	PDCD5	programmed cell death 5	1.63447	0.00512948
235417_at	SPOCD1	SPOC domain containing 1	1.63281	0.000418954
203255_at	FBXO11	F-box protein 11	1.63257	0.00567032
217752_s_at	CNDP2	CNDP dipeptidase 2 (metallopeptidase M20 family)	1.63183	0.00130231
215891_s_at	GM2A	GM2 ganglioside activator	1.63167	0.000108446
222627_at	VPS54	vacuolar protein sorting 54 homolog (S. cerevisiae)	1.631	0.00261131
212083_at	TEX261	testis expressed 261	1.6304	0.00367626
225266_at	ZNF652	zinc finger protein 652	1.63029	0.00586471
221045_s_at	PER3	period homolog 3 (Drosophila)	1.62909	0.00995404
201452_at	RHEB	Ras homolog enriched in brain	1.62689	0.00442923
224784_at	MLLT6	myeloid/lymphoid or mixed-lineage leukemia (trithorax homolog, Drosophila); translocated to, 6	1.62656	0.00775574
234725_s_at	SEMA4B	sema domain, immunoglobulin domain (Ig), transmembrane domain (TM) and short cytoplasmic domain, (semaphorin) 4B	1.62611	0.00455311
213058_at	TTC28	tetratricopeptide repeat domain 28	1.62571	0.00196728
212715_s_at	MICAL3	microtubule associated monoxygenase, calponin and LIM domain containing 3	1.62519	0.00129501
219673_at	MCM9	minichromosome maintenance complex component 9	1.62432	8.79226e-05
225886_at	DDX5	DEAD (Asp-Glu-Ala-Asp) box helicase 5	1.62375	0.00112408
201344_at	UBE2D2	ubiquitin-conjugating enzyme E2D 2	1.62334	0.000141748
201811_x_at	SH3BP5	SH3-domain binding protein 5 (BTK-associated)	1.62209	8.98542e-05
204728_s_at	WDHD1	WD repeat and HMG-box DNA binding protein 1	1.62177	0.000144028
225872_at	SLC35F5	solute carrier family 35, member F5	1.6214	2.70464e-05
201565_s_at	ID2	inhibitor of DNA binding 2, dominant negative helix-loop-helix protein	1.62039	1.59969e-05
227072_at	RTTN	rotatin	1.61975	0.000120776
203293_s_at	LMAN1	lectin, mannose-binding, 1	1.61967	0.0021141
232417_x_at	ZDHHC11	zinc finger, DHHC-type containing 11	1.61944	0.00822373
211792_s_at	CDKN2C	cyclin-dependent kinase inhibitor 2C (p18, inhibits CDK4)	1.61891	0.00139326
228188_at	FOSL2	FOS-like antigen 2	1.61797	0.00218986
224180_x_at	WDPCP	WD repeat containing planar cell polarity effector	1.61655	0.0007976
228927_at	ZNF397	zinc finger protein 397	1.61556	0.00335545
226747_at	TXNDC16	thioredoxin domain containing 16	1.61549	0.00220369
221523_s_at	RRAGD	Ras-related GTP binding D	1.61528	0.00580686
212245_at	MCFD2	multiple coagulation factor deficiency 2	1.61499	4.6108e-05
213452_at	ZNF184	zinc finger protein 184	1.61477	0.000238366
1552474_a_at	GAMT	guanidinoacetate N-methyltransferase	1.61412	0.00149865
229064_s_at	RCAN3	RCAN family member 3	1.6138	0.005719
223072_s_at	INO80B	INO80 complex subunit B /// INO80B-WBP1 readthrough /// WW domain binding protein 1	1.61372	0.000351714
212188_at	KCTD12	potassium channel tetramerisation domain containing 12	1.61271	0.00548907
205126_at	VRK2	vaccinia related kinase 2	1.6122	5.8189e-06
202178_at	PRKCZ	protein kinase C, zeta	1.61156	0.000743706
228446_at	KIAA2026	KIAA2026	1.61109	0.00953603
223216_x_at	FBXO16	F-box protein 16 /// zinc finger protein 395	1.61085	0.00411466
225626_at	PAG1	phosphoprotein associated with glycosphingolipid microdomains 1	1.60972	0.000662875
205843_x_at	CRAT	carnitine O-acetyltransferase	1.60898	0.000126962
209205_s_at	LMO4	LIM domain only 4	1.6088	0.00402083
210022_at	PCGF1	polycomb group ring finger 1	1.6086	0.000709658
226377_at	NFIC	nuclear factor I/C (CCAAT-binding transcription factor)	1.60739	0.000491607
234974_at	GALM	galactose mutarotase (aldose 1-epimerase)	1.607	0.00837391
202501_at	MAPRE2	microtubule-associated protein, RP/EB family, member 2	1.60698	0.00139218
209334_s_at	PSMD9	proteasome (prosome, macropain) 26S subunit, non-ATPase, 9	1.60642	0.000807576
1553587_a_at	POLE4	polymerase (DNA-directed), epsilon 4, accessory subunit	1.60642	0.00229236
212828_at	SYNJ2	synaptojanin 2	1.60561	0.004514
206397_x_at	CERS1	ceramide synthase 1 /// growth differentiation factor 1	1.60557	0.000154284
227542_at	SOCS6	suppressor of cytokine signaling 6	1.6011	0.00879128
203076_s_at	SMAD2	SMAD family member 2	1.60085	8.39527e-06
225078_at	EMP2	epithelial membrane protein 2	1.59992	6.65372e-05
214006_s_at	GGCX	gamma-glutamyl carboxylase	1.59679	0.000813898
203303_at	DYNLT3	dynein, light chain, Tctex-type 3	1.59617	0.00105552
202994_s_at	FBLN1	fibulin 1	1.59556	0.00052291
217764_s_at	RAB31	RAB31, member RAS oncogene family	1.59525	0.00232001
233825_s_at	CD99L2	CD99 molecule-like 2	1.5948	0.00725196
204727_at	WDHD1	WD repeat and HMG-box DNA binding protein 1	1.59461	0.00360171
225729_at	C6orf89	chromosome 6 open reading frame 89	1.59384	0.00172107
226707_at	NAPRT1	nicotinate phosphoribosyltransferase domain containing 1	1.59361	0.00323274
223136_at	AIG1	androgen-induced 1	1.59323	0.00098687
221961_at	CLCN7	chloride channel, voltage-sensitive 7	1.59198	0.0044479
232693_s_at	FBXO16	F-box protein 16 /// zinc finger protein 395	1.59088	0.00688659
213947_s_at	NUP210	nucleoporin 210kDa	1.59034	0.00565389
226373_at	SFXN5	sideroflexin 5	1.58996	4.34047e-05
228287_at	ING5	inhibitor of growth family, member 5	1.58973	0.00861695
201887_at	IL13RA1	interleukin 13 receptor, alpha 1	1.58741	0.000202666
206335_at	GALNS	galactosamine (N-acetyl)-6-sulfate sulfatase	1.5874	0.001511
225897_at	MARCKS	myristoylated alanine-rich protein kinase C substrate	1.58634	0.00185487
219030_at	TPRKB	TP53RK binding protein	1.584	3.50487e-05
213617_s_at	TPGS2	tubulin polyglutamylase complex subunit 2	1.58216	5.17926e-05
210564_x_at	CFLAR	CASP8 and FADD-like apoptosis regulator	1.58092	0.000330459
212486_s_at	FYN	FYN oncogene related to SRC, FGR, YES	1.58019	0.000106282
229618_at	SNX16	sorting nexin 16	1.58007	0.00304191
229610_at	CKAP2L	cytoskeleton associated protein 2-like	1.57974	4.36326e-05
229490_s_at	---	---	1.57729	0.00175566
225898_at	WDR54	WD repeat domain 54	1.57497	0.000447322
229812_at	USP48	ubiquitin specific peptidase 48	1.57457	0.00146141
1555202_a_at	RPRD1A	regulation of nuclear pre-mRNA domain containing 1A	1.57454	0.00129675
219034_at	PARP16	poly (ADP-ribose) polymerase family, member 16	1.57405	0.000131132
201591_s_at	NISCH	nischarin	1.57401	0.00592625
218992_at	PLGRKT	plasminogen receptor, C-terminal lysine transmembrane protein	1.57171	2.55485e-05
213094_at	GPR126	G protein-coupled receptor 126	1.57154	0.00218073
213574_s_at	---	---	1.57093	1.67017e-05
230706_s_at	CAMK2N2	calcium/calmodulin-dependent protein kinase II inhibitor 2	1.56731	0.00121766
229900_at	CD109	CD109 molecule	1.56708	0.00304585
225915_at	CAB39L	calcium binding protein 39-like	1.56664	0.00798144
201056_at	GOLGB1	golgin B1	1.56664	0.00902324
218539_at	FBXO34	F-box protein 34	1.56539	0.00253998
203709_at	PHKG2	phosphorylase kinase, gamma 2 (testis)	1.56308	0.000597734
219036_at	CEP70	centrosomal protein 70kDa	1.56187	0.00147049
224977_at	C6orf89	chromosome 6 open reading frame 89	1.56181	0.000532479
203020_at	RABGAP1L	RAB GTPase activating protein 1-like	1.56138	0.00199834
226043_at	GPSM1	G-protein signaling modulator 1	1.56102	6.54346e-05
225825_at	C20orf194	chromosome 20 open reading frame 194	1.56058	0.00194093
212650_at	EHBP1	EH domain binding protein 1	1.5599	0.000431053
211612_s_at	IL13RA1	interleukin 13 receptor, alpha 1	1.55941	9.15896e-05
227638_at	EPG5	ectopic P-granules autophagy protein 5 homolog (C. elegans)	1.55913	0.00568925
228584_at	SGCB	sarcoglycan, beta (43kDa dystrophin-associated glycoprotein)	1.55847	0.00222303
218338_at	PHC1	polyhomeotic homolog 1 (Drosophila)	1.55769	0.00615717
1554890_a_at	TIA1	TIA1 cytotoxic granule-associated RNA binding protein	1.55759	0.000539254
223347_at	MUM1	melanoma associated antigen (mutated) 1	1.55727	0.000294641
208047_s_at	NAB1	NGFI-A binding protein 1 (EGR1 binding protein 1)	1.55717	0.00133722
218137_s_at	SMAP1	small ArfGAP 1	1.55671	0.00658469
202862_at	FAH	fumarylacetoacetate hydrolase (fumarylacetoacetase)	1.55595	8.28338e-05
202801_at	PRKACA	protein kinase, cAMP-dependent, catalytic, alpha	1.55556	0.000601183
218149_s_at	ZNF395	zinc finger protein 395	1.55555	0.00581037
226072_at	FUK	fucokinase	1.55543	0.00400861
201299_s_at	MOB1A	MOB kinase activator 1A	1.55473	1.08439e-05
218171_at	VPS4B	vacuolar protein sorting 4 homolog B (S. cerevisiae)	1.55443	4.68236e-05
219419_at	RBFA	ribosome binding factor A (putative)	1.55364	0.000161119
226846_at	PHYHD1	phytanoyl-CoA dioxygenase domain containing 1	1.55264	0.00436316
218418_s_at	KANK2	KN motif and ankyrin repeat domains 2	1.55237	0.000148472
213803_at	---	---	1.55236	0.000175857
227698_s_at	RAB40C	RAB40C, member RAS oncogene family	1.55092	2.52426e-05
226822_at	STOX2	storkhead box 2	1.55053	1.16211e-05
212179_at	PNISR	PNN-interacting serine/arginine-rich protein	1.55008	0.00363686
202780_at	OXCT1	3-oxoacid CoA transferase 1	1.54876	0.00154531
222481_at	FXC1	fracture callus 1 homolog (rat)	1.54862	0.00682794
228415_at	AP1S2	adaptor-related protein complex 1, sigma 2 subunit	1.54836	0.00834708
201876_at	PON2	paraoxonase 2	1.5475	0.00418698
201286_at	SDC1	syndecan 1	1.54681	0.00826954
202108_at	PEPD	peptidase D	1.54625	4.56039e-05
218683_at	PTBP2	polypyrimidine tract binding protein 2	1.54595	0.000640732
210830_s_at	PON2	paraoxonase 2	1.545	0.00625322
216835_s_at	DOK1	docking protein 1, 62kDa (downstream of tyrosine kinase 1)	1.54489	0.00272659
216684_s_at	SS18	synovial sarcoma translocation, chromosome 18	1.54439	9.87977e-05
203530_s_at	STX4	syntaxin 4	1.5413	8.81021e-07
212777_at	SOS1	son of sevenless homolog 1 (Drosophila)	1.54097	0.00433357
210653_s_at	BCKDHB	branched chain keto acid dehydrogenase E1, beta polypeptide	1.53958	7.31114e-05
223268_at	C11orf54	chromosome 11 open reading frame 54	1.53939	0.00208643
206020_at	SOCS6	suppressor of cytokine signaling 6	1.53888	2.82333e-05
225704_at	FBRSL1	fibrosin-like 1	1.5388	0.00379684
226238_at	MCEE	methylmalonyl CoA epimerase	1.53873	0.000649551
227268_at	RNFT1	ring finger protein, transmembrane 1	1.53748	0.00125567
233540_s_at	CDK5RAP2	CDK5 regulatory subunit associated protein 2	1.53612	0.0015021
203764_at	DLGAP5	discs, large (Drosophila) homolog-associated protein 5	1.53606	0.000188925
202544_at	GMFB	glia maturation factor, beta	1.53569	2.89854e-05
203414_at	MMD	monocyte to macrophage differentiation-associated	1.53443	0.00139507
202703_at	DUSP11	dual specificity phosphatase 11 (RNA/RNP complex 1-interacting)	1.53427	1.59127e-05
213428_s_at	COL6A1	collagen, type VI, alpha 1	1.53321	0.00186656
201759_at	TBCD	tubulin folding cofactor D	1.53302	0.00410642
214812_s_at	MOB1A	MOB kinase activator 1A	1.53254	0.000381882
1553718_at	ZNF548	zinc finger protein 548	1.53249	0.00586534
212419_at	ZCCHC24	zinc finger, CCHC domain containing 24	1.53246	0.00242336
221123_x_at	FBXO16	F-box protein 16 /// zinc finger protein 395	1.53215	0.00510966
227522_at	CMBL	carboxymethylenebutenolidase homolog (Pseudomonas)	1.53172	0.00251434
218311_at	MAP4K3	mitogen-activated protein kinase kinase kinase kinase 3	1.52927	0.00462811
201855_s_at	ATMIN	ATM interactor	1.52924	0.0022957
202130_at	RIOK3	RIO kinase 3 (yeast)	1.52903	0.000701712
203440_at	CDH2	cadherin 2, type 1, N-cadherin (neuronal)	1.52849	0.000511611
201447_at	TIA1	TIA1 cytotoxic granule-associated RNA binding protein	1.52786	0.00238069
228956_at	UGT8	UDP glycosyltransferase 8	1.52745	0.00337681
212554_at	CAP2	CAP, adenylate cyclase-associated protein, 2 (yeast)	1.52711	0.000665369
225902_at	PPIG	peptidylprolyl isomerase G (cyclophilin G)	1.52572	0.00104485
235645_at	ESCO1	establishment of cohesion 1 homolog 1 (S. cerevisiae)	1.52516	9.12684e-05
207813_s_at	FDXR	ferredoxin reductase	1.52441	0.00356498
211971_s_at	LRPPRC	leucine-rich pentatricopeptide repeat containing	1.52416	2.6283e-05
226239_at	TMEM150A	transmembrane protein 150A	1.52382	0.00199987
219072_at	BCL7C	B-cell CLL/lymphoma 7C	1.52343	0.00133756
231770_x_at	WDPCP	WD repeat containing planar cell polarity effector	1.52248	0.00724608
217640_x_at	SKA1	spindle and kinetochore associated complex subunit 1	1.52213	0.000191437
223071_at	IER3IP1	immediate early response 3 interacting protein 1	1.52169	6.27886e-06
204605_at	CGRRF1	cell growth regulator with ring finger domain 1	1.52103	0.000125942
230306_at	VPS26B	vacuolar protein sorting 26 homolog B (S. pombe)	1.52072	0.00923825
225506_at	KIAA1468	KIAA1468	1.5206	0.000637422
226736_at	CHURC1	churchill domain containing 1	1.52016	0.000130586
235413_at	GGCX	gamma-glutamyl carboxylase	1.51837	0.00310439
230466_s_at	RASSF3	Ras association (RalGDS/AF-6) domain family member 3	1.51649	0.000209449
201906_s_at	CTDSPL	CTD (carboxy-terminal domain, RNA polymerase II, polypeptide A) small phosphatase-like	1.51613	0.00173535
210904_s_at	IL13RA1	interleukin 13 receptor, alpha 1	1.51495	7.02726e-05
208814_at	HSPA4	heat shock 70kDa protein 4	1.51423	0.0087251
203353_s_at	MBD1	methyl-CpG binding domain protein 1	1.51397	8.22587e-05
212062_at	ATP9A	ATPase, class II, type 9A	1.51288	0.00192321
235004_at	RBM24	RNA binding motif protein 24	1.51256	0.00879852
203038_at	PTPRK	protein tyrosine phosphatase, receptor type, K	1.51164	0.00800836
217763_s_at	RAB31	RAB31, member RAS oncogene family	1.50987	0.00016071
221194_s_at	RNFT1	ring finger protein, transmembrane 1	1.5098	8.83659e-05
224968_at	CCDC104	coiled-coil domain containing 104	1.50965	0.00112962
233955_x_at	CXXC5	CXXC finger protein 5	1.50921	0.00148553
212423_at	ZCCHC24	zinc finger, CCHC domain containing 24	1.50883	0.00316122
203763_at	DYNC2LI1	dynein, cytoplasmic 2, light intermediate chain 1	1.50834	0.0061033
211084_x_at	PRKD3	protein kinase D3	1.50767	0.00865459
234465_at	EME1	essential meiotic endonuclease 1 homolog 1 (S. pombe)	1.50757	0.00163847
203834_s_at	TGOLN2	trans-golgi network protein 2	1.5075	0.00246176
202484_s_at	MBD2	methyl-CpG binding domain protein 2	1.50742	0.00735619
229641_at	CCBE1	collagen and calcium binding EGF domains 1	1.50715	0.00607139
236104_at	HNRPLL	heterogeneous nuclear ribonucleoprotein L-like	1.50702	7.84631e-06
221745_at	DCAF7	DDB1 and CUL4 associated factor 7	1.50696	0.000520816
227373_at	ATXN1L	ataxin 1-like	1.5064	0.000816552
225585_at	RAP2A	RAP2A, member of RAS oncogene family	1.50572	0.00333556
224747_at	UBE2Q2	ubiquitin-conjugating enzyme E2Q family member 2	1.5054	0.000103984
218476_at	POMT1	protein-O-mannosyltransferase 1	1.50507	0.00484533
204284_at	PPP1R3C	protein phosphatase 1, regulatory subunit 3C	1.50482	0.00113136
212551_at	CAP2	CAP, adenylate cyclase-associated protein, 2 (yeast)	1.50462	0.00276176
226412_at	PNISR	PNN-interacting serine/arginine-rich protein	1.50409	0.007619
203516_at	SNTA1	syntrophin, alpha 1	1.50405	0.00262957
214720_x_at	septin 10	septin 10	1.50384	0.00318619
225844_at	POLE4	polymerase (DNA-directed), epsilon 4, accessory subunit	1.50336	0.00024426
213775_x_at	ZNF638	zinc finger protein 638	1.50315	1.67213e-07
228853_at	STYX	serine/threonine/tyrosine interacting protein	1.50306	0.0038989
200612_s_at	AP2B1	adaptor-related protein complex 2, beta 1 subunit	1.50296	0.000440024
216210_x_at	TRIOBP	TRIO and F-actin binding protein	1.50233	0.000654822
202816_s_at	SS18	synovial sarcoma translocation, chromosome 18	1.50155	7.16082e-05
217901_at	DSG2	desmoglein 2	1.50109	0.000482948
217762_s_at	RAB31	RAB31, member RAS oncogene family	1.50103	0.000307408
202129_s_at	RIOK3	RIO kinase 3 (yeast)	1.50007	0.000205464
1569269_s_at	SRGAP1	SLIT-ROBO Rho GTPase activating protein 1	-1.50252	0.00216221
230345_at	SEMA7A	semaphorin 7A, GPI membrane anchor (John Milton Hagen blood group)	-1.50258	0.0073448
217986_s_at	BAZ1A	bromodomain adjacent to zinc finger domain, 1A	-1.5026	0.000899792
208799_at	PSMB5	proteasome (prosome, macropain) subunit, beta type, 5	-1.5027	5.59368e-05
205429_s_at	MPP6	membrane protein, palmitoylated 6 (MAGUK p55 subfamily member 6)	-1.50392	0.00603231
202600_s_at	NRIP1	nuclear receptor interacting protein 1	-1.50424	0.00424225
225646_at	CTSC	cathepsin C	-1.50474	0.00336188
235855_at	COX15	COX15 homolog, cytochrome c oxidase assembly protein (yeast)	-1.50492	0.00116299
204977_at	DDX10	DEAD (Asp-Glu-Ala-Asp) box polypeptide 10	-1.50509	0.00396301
209337_at	PSIP1	PC4 and SFRS1 interacting protein 1	-1.50516	0.000779199
213220_at	BBIP1	BBSome interacting protein 1	-1.50522	0.00107337
217988_at	CCNB1IP1	cyclin B1 interacting protein 1, E3 ubiquitin protein ligase	-1.50549	0.00108908
218970_s_at	CUTC	cutC copper transporter homolog (E. coli)	-1.50563	0.000821787
218366_x_at	METTL17	methyltransferase like 17	-1.50696	0.00210631
1553959_a_at	B3GALT6	UDP-Gal:betaGal beta 1,3-galactosyltransferase polypeptide 6	-1.50743	0.0004721
221987_s_at	TSR1	TSR1, 20S rRNA accumulation, homolog (S. cerevisiae)	-1.50861	0.00099097
1556061_at	RPP30	ribonuclease P/MRP 30kDa subunit	-1.50908	0.000774675
216503_s_at	MLLT10	myeloid/lymphoid or mixed-lineage leukemia (trithorax homolog, Drosophila); translocated to, 10	-1.50975	0.000496271
225807_at	AJUBA	ajuba LIM protein	-1.51023	0.00485407
1554441_a_at	WAPAL	wings apart-like homolog (Drosophila)	-1.51057	0.00180647
213280_at	RAP1GAP2	RAP1 GTPase activating protein 2	-1.5115	0.0050251
204237_at	GULP1	GULP, engulfment adaptor PTB domain containing 1	-1.51307	0.00428292
217990_at	GMPR2	guanosine monophosphate reductase 2	-1.51372	0.000927883
1555487_a_at	ACTR3B	ARP3 actin-related protein 3 homolog B (yeast)	-1.51451	0.00442089
1555803_a_at	C11orf57	chromosome 11 open reading frame 57	-1.5146	0.00448433
235690_at	ZNF594	zinc finger protein 594	-1.51543	0.00319331
219507_at	RSRC1	arginine/serine-rich coiled-coil 1	-1.51556	0.00115388
228183_s_at	RPAIN	RPA interacting protein	-1.51652	0.000625549
222588_s_at	C11orf57	chromosome 11 open reading frame 57	-1.51659	0.00188092
1564520_s_at	PRMT5	protein arginine methyltransferase 5	-1.51693	0.00144559
202170_s_at	AASDHPPT	aminoadipate-semialdehyde dehydrogenase-phosphopantetheinyl transferase	-1.51936	0.000279674
226855_at	PDP2	pyruvate dehyrogenase phosphatase catalytic subunit 2	-1.51977	0.00812097
223988_x_at	METTL17	methyltransferase like 17	-1.52061	0.000371776
208770_s_at	EIF4EBP2	eukaryotic translation initiation factor 4E binding protein 2	-1.52087	2.33574e-05
200815_s_at	PAFAH1B1	platelet-activating factor acetylhydrolase 1b, regulatory subunit 1 (45kDa)	-1.52109	0.000183369
222126_at	AGFG2	ArfGAP with FG repeats 2	-1.52146	0.00448567
229657_at	THRB	thyroid hormone receptor, beta	-1.52174	0.00210199
212199_at	MRFAP1L1	Morf4 family associated protein 1-like 1	-1.52246	0.000381986
221418_s_at	MED16	mediator complex subunit 16	-1.52247	0.00107505
215380_s_at	GGCT	gamma-glutamylcyclotransferase	-1.52306	0.000253434
221545_x_at	MED16	mediator complex subunit 16	-1.5234	0.000126828
228990_at	SNHG12	small nucleolar RNA host gene 12 (non-protein coding) /// small nucleolar RNA, H/ACA box 16A /// small nucleolar RNA, H/ACA box 44 /// small nucleolar RNA, H/ACA box 61	-1.52535	0.00147166
202281_at	GAK	cyclin G associated kinase	-1.52682	0.00052743
226328_at	KLF16	Kruppel-like factor 16	-1.52873	0.0013108
212798_s_at	ANKMY2	ankyrin repeat and MYND domain containing 2	-1.5307	0.0060792
225821_s_at	BOD1L1	biorientation of chromosomes in cell division 1-like 1	-1.53085	0.00105704
212264_s_at	WAPAL	wings apart-like homolog (Drosophila)	-1.53202	0.000783322
221504_s_at	ATP6V1H	ATPase, H+ transporting, lysosomal 50/57kDa, V1 subunit H	-1.53278	0.00360809
235864_at	ATP6V1D	ATPase, H+ transporting, lysosomal 34kDa, V1 subunit D	-1.53326	0.00434477
214552_s_at	RABEP1	rabaptin, RAB GTPase binding effector protein 1	-1.53328	0.0016877
203510_at	MET	met proto-oncogene (hepatocyte growth factor receptor)	-1.53434	0.000805358
215357_s_at	POLDIP3	polymerase (DNA-directed), delta interacting protein 3	-1.53541	0.000493451
228992_at	MED28	mediator complex subunit 28	-1.53579	0.00932685
228106_at	DCAF16	DDB1 and CUL4 associated factor 16	-1.53636	0.000611271
219806_s_at	C11orf75	chromosome 11 open reading frame 75	-1.53716	0.000644289
203532_x_at	CUL5	cullin 5	-1.53816	0.00483135
228354_at	MORN4	MORN repeat containing 4	-1.53831	0.00557373
227366_at	RILP	Rab interacting lysosomal protein	-1.53864	0.000232521
209151_x_at	TCF3	transcription factor 3 (E2A immunoglobulin enhancer binding factors E12/E47)	-1.53893	0.000129036
204330_s_at	MRPS12	mitochondrial ribosomal protein S12	-1.53965	0.00494572
226313_at	C10orf35	chromosome 10 open reading frame 35	-1.53985	0.00338009
211471_s_at	RAB36	RAB36, member RAS oncogene family	-1.53987	0.00157127
218826_at	SLC35F2	solute carrier family 35, member F2	-1.54005	0.00691506
212093_s_at	MTUS1	microtubule associated tumor suppressor 1	-1.54037	0.00649949
209048_s_at	ZMYND8	zinc finger, MYND-type containing 8	-1.54132	0.00810207
223321_s_at	FGFRL1	fibroblast growth factor receptor-like 1	-1.54222	0.00131525
226374_at	CXADR	coxsackie virus and adenovirus receptor	-1.54226	0.00236143
204053_x_at	PTEN	phosphatase and tensin homolog	-1.54322	0.00925876
203678_at	FAN1	FANCD2/FANCI-associated nuclease 1	-1.5436	0.00297762
221863_at	MIER2	mesoderm induction early response 1, family member 2	-1.54412	0.00136936
203114_at	SSSCA1	Sjogren syndrome/scleroderma autoantigen 1	-1.54448	0.000170504
229090_at	ZEB1-AS1	ZEB1 antisense RNA 1 (non-protein coding)	-1.54476	0.00242251
226717_at	LRTOMT	leucine rich transmembrane and 0-methyltransferase domain containing	-1.54578	0.00612238
212456_at	KIAA0664	KIAA0664	-1.54616	0.000219502
225437_s_at	BRAT1	BRCA1-associated ATM activator 1	-1.54693	0.000537834
224632_at	GPATCH4	G patch domain containing 4	-1.54715	0.00344351
207645_s_at	CHD1L	chromodomain helicase DNA binding protein 1-like	-1.54748	0.0063807
229801_at	C10orf47	chromosome 10 open reading frame 47	-1.54797	6.00433e-06
227031_at	SNX13	sorting nexin 13	-1.54905	0.000677725
201470_at	GSTO1	glutathione S-transferase omega 1	-1.54927	0.0044246
226784_at	TWISTNB	TWIST neighbor	-1.54994	0.000219025
215113_s_at	SENP3	SUMO1/sentrin/SMT3 specific peptidase 3 /// SENP3-EIF4A1 readthrough	-1.5506	0.00011391
222852_at	C10orf88	chromosome 10 open reading frame 88	-1.55118	0.000173162
205527_s_at	GEMIN4	gem (nuclear organelle) associated protein 4	-1.55129	0.000149031
1559064_at	NUP153	nucleoporin 153kDa	-1.55155	0.002667
217841_s_at	PPME1	protein phosphatase methylesterase 1	-1.5522	0.00546156
221946_at	C9orf116	chromosome 9 open reading frame 116	-1.55253	0.00697196
205707_at	IL17RA	interleukin 17 receptor A	-1.55333	0.000171168
200622_x_at	CALM1	calmodulin 1 (phosphorylase kinase, delta) /// calmodulin 2 (phosphorylase kinase, delta) /// calmodulin 3 (phosphorylase kinase, delta)	-1.55356	0.0063733
220690_s_at	DHRS7B	dehydrogenase/reductase (SDR family) member 7B	-1.55372	0.00599465
209627_s_at	OSBPL3	oxysterol binding protein-like 3	-1.55377	0.00508285
213373_s_at	CASP8	caspase 8, apoptosis-related cysteine peptidase	-1.55444	0.00537087
210138_at	RGS20	regulator of G-protein signaling 20	-1.55531	0.00146294
204693_at	CDC42EP1	CDC42 effector protein (Rho GTPase binding) 1	-1.55585	0.00641103
228764_s_at	MDP1	magnesium-dependent phosphatase 1 /// NEDD8-MDP1 readthrough	-1.55754	0.000135459
202626_s_at	LYN	v-yes-1 Yamaguchi sarcoma viral related oncogene homolog	-1.5576	0.00208014
224622_at	TBC1D14	TBC1 domain family, member 14	-1.55789	0.00677153
204646_at	DPYD	dihydropyrimidine dehydrogenase	-1.55834	0.00349498
214074_s_at	CTTN	cortactin	-1.5585	0.00369025
201695_s_at	PNP	purine nucleoside phosphorylase	-1.55869	0.000703056
210535_at	B9D1	B9 protein domain 1	-1.55916	0.00208706
203352_at	ORC4	origin recognition complex, subunit 4	-1.55957	8.97092e-05
201812_s_at	C4orf46	chromosome 4 open reading frame 46 /// translocase of outer mitochondrial membrane 7 homolog (yeast)	-1.56187	8.03827e-05
227044_at	---	---	-1.56197	0.00447558
218405_at	ABT1	activator of basal transcription 1	-1.5646	0.00123699
225193_at	KIAA1967	KIAA1967	-1.56539	0.00855597
212835_at	FAM175B	family with sequence similarity 175, member B	-1.56546	0.000191206
204266_s_at	CHKA	choline kinase alpha	-1.56643	0.000531881
203705_s_at	FZD7	frizzled family receptor 7	-1.56733	0.0059334
209339_at	SIAH2	siah E3 ubiquitin protein ligase 2	-1.56786	0.00082305
203600_s_at	FAM193A	family with sequence similarity 193, member A	-1.56922	2.38928e-05
205873_at	PIGL	phosphatidylinositol glycan anchor biosynthesis, class L	-1.56927	0.00307318
221803_s_at	NRBF2	nuclear receptor binding factor 2	-1.56962	0.000533008
223650_s_at	NRBF2	nuclear receptor binding factor 2	-1.57066	0.000124069
205047_s_at	ASNS	asparagine synthetase (glutamine-hydrolyzing)	-1.57182	0.00349224
205048_s_at	PSPH	phosphoserine phosphatase	-1.57232	0.00167706
204702_s_at	NFE2L3	nuclear factor (erythroid-derived 2)-like 3	-1.57286	0.00795714
219745_at	TMEM180	transmembrane protein 180	-1.57304	0.000473941
1557986_s_at	SMCR8	Smith-Magenis syndrome chromosome region, candidate 8	-1.57309	0.000329569
216863_s_at	MORC2	MORC family CW-type zinc finger 2	-1.57375	0.000161058
223151_at	DCUN1D5	DCN1, defective in cullin neddylation 1, domain containing 5 (S. cerevisiae)	-1.57401	0.000333438
225081_s_at	CDCA7L	cell division cycle associated 7-like	-1.57439	2.20249e-05
227484_at	SRGAP1	SLIT-ROBO Rho GTPase activating protein 1	-1.57455	0.0056388
235688_s_at	TRAF4	TNF receptor-associated factor 4	-1.57548	0.00200446
204545_at	PEX6	peroxisomal biogenesis factor 6	-1.57572	0.000691983
215499_at	MAP2K3	mitogen-activated protein kinase kinase 3	-1.57704	0.00761114
224976_at	NFIA	nuclear factor I/A	-1.57764	0.00505513
201502_s_at	NFKBIA	nuclear factor of kappa light polypeptide gene enhancer in B-cells inhibitor, alpha	-1.5777	0.000913725
227575_s_at	C14orf102	chromosome 14 open reading frame 102	-1.57867	3.12434e-05
223625_at	FAM126A	family with sequence similarity 126, member A	-1.57891	0.00195698
203917_at	CXADR	coxsackie virus and adenovirus receptor	-1.57903	0.00286253
238389_s_at	---	---	-1.57932	0.00845362
224332_s_at	MRPL43	mitochondrial ribosomal protein L43	-1.58011	0.00113759
202257_s_at	CD2BP2	CD2 (cytoplasmic tail) binding protein 2	-1.58059	0.00161997
226703_at	NEURL4	neuralized homolog 4 (Drosophila)	-1.58076	0.00230432
226240_at	TADA2B	transcriptional adaptor 2B	-1.58129	0.00777674
201984_s_at	EGFR	epidermal growth factor receptor	-1.5814	0.00158051
1552711_a_at	CYB5D1	cytochrome b5 domain containing 1	-1.58199	0.000949966
214444_s_at	PVR	poliovirus receptor	-1.58273	0.000566382
209149_s_at	TM9SF1	transmembrane 9 superfamily member 1	-1.58375	0.00632121
230027_s_at	MRPL43	mitochondrial ribosomal protein L43	-1.5852	0.000120592
209926_at	MEF2BNB	MEF2B neighbor	-1.58551	0.00272673
203884_s_at	RAB11FIP2	RAB11 family interacting protein 2 (class I)	-1.58657	3.31662e-05
200969_at	SERP1	stress-associated endoplasmic reticulum protein 1	-1.58974	0.000313585
226669_at	USP42	ubiquitin specific peptidase 42	-1.58976	0.0065901
227871_at	CHM	choroideremia (Rab escort protein 1)	-1.5898	0.000251058
205194_at	PSPH	phosphoserine phosphatase	-1.59189	0.00696843
214482_at	ZBTB25	zinc finger and BTB domain containing 25	-1.59199	0.0021151
1559496_at	PPA2	pyrophosphatase (inorganic) 2	-1.59343	0.00495551
226386_at	MALSU1	mitochondrial assembly of ribosomal large subunit 1	-1.5937	0.000133502
223015_at	EIF2A	eukaryotic translation initiation factor 2A, 65kDa	-1.5939	0.000471329
227446_s_at	DHRS4-AS1	DHRS4 antisense RNA 1 (non-protein coding)	-1.59415	0.00668924
211599_x_at	MET	met proto-oncogene (hepatocyte growth factor receptor)	-1.59447	0.00213546
209265_s_at	METTL3	methyltransferase like 3	-1.59517	0.000585653
204958_at	PLK3	polo-like kinase 3	-1.59564	0.00647167
218695_at	EXOSC4	exosome component 4	-1.59574	0.0015828
217809_at	BZW2	basic leucine zipper and W2 domains 2	-1.59674	0.000588212
203499_at	EPHA2	EPH receptor A2	-1.59824	0.00128679
210236_at	PPFIA1	protein tyrosine phosphatase, receptor type, f polypeptide (PTPRF), interacting protein (liprin), alpha 1	-1.60088	0.00508068
222041_at	DPH1	DPH1 homolog (S. cerevisiae) /// ovarian tumor suppressor candidate 2	-1.60123	0.00193741
223622_s_at	HYI	hydroxypyruvate isomerase (putative)	-1.60235	0.000132424
235713_at	ALKBH8	alkB, alkylation repair homolog 8 (E. coli)	-1.60415	0.000200445
235273_at	DYX1C1	dyslexia susceptibility 1 candidate 1	-1.60459	0.00918547
228717_at	---	---	-1.60505	0.00320306
234929_s_at	SPATA7	spermatogenesis associated 7	-1.60617	0.00861968
202138_x_at	AIMP2	aminoacyl tRNA synthetase complex-interacting multifunctional protein 2	-1.60622	0.000345807
229058_at	ANKRD16	ankyrin repeat domain 16	-1.60679	0.00034317
205945_at	IL6R	interleukin 6 receptor	-1.60726	0.0011761
235337_at	SERTAD4	SERTA domain containing 4	-1.60849	0.000565194
212753_at	PCGF3	polycomb group ring finger 3	-1.60909	0.000492539
209626_s_at	OSBPL3	oxysterol binding protein-like 3	-1.60909	0.00209498
235296_at	EIF5A2	eukaryotic translation initiation factor 5A2	-1.60945	0.000449765
219098_at	MYBBP1A	MYB binding protein (P160) 1a	-1.60982	0.00233477
225419_at	MPLKIP	M-phase specific PLK1 interacting protein	-1.61091	3.05672e-05
208861_s_at	ATRX	alpha thalassemia/mental retardation syndrome X-linked	-1.61132	0.0037797
209971_x_at	AIMP2	aminoacyl tRNA synthetase complex-interacting multifunctional protein 2	-1.61196	0.000430473
218898_at	FAM57A	family with sequence similarity 57, member A	-1.61295	0.000292901
224654_at	DDX21	DEAD (Asp-Glu-Ala-Asp) box helicase 21	-1.61313	0.000381729
214661_s_at	NOP14	NOP14 nucleolar protein homolog (yeast)	-1.61332	0.00218194
203223_at	RABEP1	rabaptin, RAB GTPase binding effector protein 1	-1.61383	0.000738611
201329_s_at	ETS2	v-ets erythroblastosis virus E26 oncogene homolog 2 (avian)	-1.61465	0.00703554
234936_s_at	CC2D2A	coiled-coil and C2 domain containing 2A	-1.61581	0.000729093
212662_at	PVR	poliovirus receptor	-1.61594	0.000250628
218460_at	HEATR2	HEAT repeat containing 2	-1.61634	0.000149833
1554119_at	C16orf57	chromosome 16 open reading frame 57	-1.61716	0.00121351
205748_s_at	RNF126	ring finger protein 126	-1.61738	0.00123082
214792_x_at	VAMP2	vesicle-associated membrane protein 2 (synaptobrevin 2)	-1.61806	9.75163e-06
222572_at	PDP1	pyruvate dehyrogenase phosphatase catalytic subunit 1	-1.61894	0.000981945
207630_s_at	CREM	cAMP responsive element modulator	-1.619	0.00145342
212447_at	KBTBD2	kelch repeat and BTB (POZ) domain containing 2	-1.61925	0.000240588
228146_at	C17orf51	chromosome 17 open reading frame 51 /// family with sequence similarity 27-like	-1.61988	0.00338249
238497_at	TMEM136	transmembrane protein 136	-1.62066	0.000113269
212894_at	SUPV3L1	suppressor of var1, 3-like 1 (S. cerevisiae)	-1.62116	0.000713901
227139_s_at	HPS3	Hermansky-Pudlak syndrome 3	-1.62135	0.00130915
205079_s_at	MPDZ	multiple PDZ domain protein	-1.62179	0.00773325
217985_s_at	BAZ1A	bromodomain adjacent to zinc finger domain, 1A	-1.6224	0.00050002
211724_x_at	MIOS	missing oocyte, meiosis regulator, homolog (Drosophila)	-1.62417	7.45894e-05
203650_at	PROCR	protein C receptor, endothelial	-1.62457	0.00361381
218592_s_at	CECR5	cat eye syndrome chromosome region, candidate 5	-1.62502	1.42967e-05
223038_s_at	FAM60A	family with sequence similarity 60, member A	-1.62563	0.000390994
220086_at	IKZF5	IKAROS family zinc finger 5 (Pegasus)	-1.62622	0.00289225
228763_at	MDP1	magnesium-dependent phosphatase 1 /// NEDD8-MDP1 readthrough	-1.62624	0.00124118
1554311_a_at	SUPT6H	suppressor of Ty 6 homolog (S. cerevisiae)	-1.62692	2.42013e-05
209123_at	QDPR	quinoid dihydropteridine reductase	-1.62802	0.00153982
215498_s_at	MAP2K3	mitogen-activated protein kinase kinase 3	-1.62816	0.00726553
228468_at	MASTL	microtubule associated serine/threonine kinase-like	-1.62921	0.00629201
226155_at	FAM160B1	family with sequence similarity 160, member B1	-1.62965	0.000675417
218438_s_at	MED28	mediator complex subunit 28	-1.62983	4.86454e-05
1557915_s_at	GSTO1	glutathione S-transferase omega 1	-1.63002	0.00272546
205060_at	PARG	poly (ADP-ribose) glycohydrolase	-1.63006	0.000109582
205895_s_at	NOLC1	nucleolar and coiled-body phosphoprotein 1	-1.63101	0.00285641
1564653_s_at	LEKR1	leucine, glutamate and lysine rich 1	-1.63102	0.00625948
219123_at	ZNF232	zinc finger protein 232	-1.63125	0.000440206
225432_s_at	CSRP2BP	CSRP2 binding protein	-1.63212	0.00032293
210112_at	HPS1	Hermansky-Pudlak syndrome 1	-1.63236	0.000259111
212441_at	KIAA0232	KIAA0232	-1.63346	0.00101103
227158_at	C14orf126	chromosome 14 open reading frame 126	-1.63421	0.00212321
204417_at	GALC	galactosylceramidase	-1.63458	0.00207443
202982_s_at	ACOT1	acyl-CoA thioesterase 1 /// acyl-CoA thioesterase 2	-1.63521	0.00286533
231763_at	POLR3A	polymerase (RNA) III (DNA directed) polypeptide A, 155kDa	-1.63603	7.81865e-05
232922_s_at	SLC17A9	solute carrier family 17, member 9	-1.63621	0.00080448
236611_at	LOC100506676	uncharacterized LOC100506676	-1.63703	0.000131482
225168_at	FRMD4A	FERM domain containing 4A	-1.63922	0.00952547
205241_at	SCO2	SCO cytochrome oxidase deficient homolog 2 (yeast)	-1.63945	0.0086801
200737_at	LOC100652805	uncharacterized LOC100652805 /// uncharacterized LOC100653302 /// phosphoglycerate kinase 1	-1.64306	0.000187714
211899_s_at	TRAF4	TNF receptor-associated factor 4	-1.64363	0.00915574
212527_at	DESI1	desumoylating isopeptidase 1	-1.64423	0.00045501
219634_at	CHST11	carbohydrate (chondroitin 4) sulfotransferase 11	-1.64499	0.000712567
209311_at	BCL2L2	BCL2-like 2	-1.6456	0.00156772
235289_at	EIF5A2	eukaryotic translation initiation factor 5A2	-1.64772	0.00300632
209804_at	DCLRE1A	DNA cross-link repair 1A	-1.64781	0.000307011
227757_at	CUL4A	cullin 4A	-1.64797	0.00509669
210790_s_at	SAR1A	SAR1 homolog A (S. cerevisiae)	-1.649	0.00477302
205961_s_at	PSIP1	PC4 and SFRS1 interacting protein 1	-1.64971	0.000192931
238063_at	TMEM154	transmembrane protein 154	-1.64979	0.00345879
202133_at	WWTR1	WW domain containing transcription regulator 1	-1.65002	4.11151e-05
204711_at	KIAA0753	KIAA0753	-1.65325	0.000134564
225963_at	KLHDC5	kelch domain containing 5	-1.65427	0.00166894
232681_at	---	---	-1.65552	0.000375012
236027_at	SFR1	SWI5-dependent recombination repair 1	-1.65561	0.0065161
205794_s_at	NOVA1	neuro-oncological ventral antigen 1	-1.65657	0.000357208
221435_x_at	HYI	hydroxypyruvate isomerase (putative)	-1.65889	0.000629752
227699_at	C14orf149	chromosome 14 open reading frame 149	-1.66026	0.000669319
209005_at	FBXL5	F-box and leucine-rich repeat protein 5	-1.66072	3.06323e-05
237040_at	CWF19L2	CWF19-like 2, cell cycle control (S. pombe)	-1.66173	0.00880955
229175_at	SMYD4	SET and MYND domain containing 4	-1.66307	0.000961154
202908_at	WFS1	Wolfram syndrome 1 (wolframin)	-1.66392	0.00122644
218763_at	STX18	syntaxin 18	-1.66686	5.20737e-05
201462_at	SCRN1	secernin 1	-1.66722	6.16373e-05
229404_at	TWIST2	twist homolog 2 (Drosophila)	-1.6675	0.000157535
233396_s_at	CSRP2BP	CSRP2 binding protein	-1.66816	0.00824665
209958_s_at	BBS9	Bardet-Biedl syndrome 9	-1.66838	0.00428619
238434_at	SMCR8	Smith-Magenis syndrome chromosome region, candidate 8	-1.66973	0.00247389
207667_s_at	MAP2K3	mitogen-activated protein kinase kinase 3	-1.66993	0.00437746
235548_at	APCDD1L	adenomatosis polyposis coli down-regulated 1-like	-1.67009	0.00684772
204003_s_at	NUPL2	nucleoporin like 2	-1.6703	0.000370677
226048_at	MAPK8	mitogen-activated protein kinase 8	-1.67048	0.000699265
212444_at	GPRC5A	G protein-coupled receptor, family C, group 5, member A	-1.67079	8.27664e-05
226650_at	ZFAND2A	zinc finger, AN1-type domain 2A	-1.67145	0.00130901
223585_x_at	KBTBD2	kelch repeat and BTB (POZ) domain containing 2	-1.67155	0.00104095
224416_s_at	MED28	mediator complex subunit 28	-1.67229	0.00499478
210054_at	HAUS3	HAUS augmin-like complex, subunit 3	-1.67236	4.85454e-05
218113_at	TMEM2	transmembrane protein 2	-1.67246	0.000552625
202924_s_at	PLAGL2	pleiomorphic adenoma gene-like 2	-1.67354	0.00576532
219240_s_at	C10orf88	chromosome 10 open reading frame 88	-1.6752	0.000535251
210008_s_at	MRPS12	mitochondrial ribosomal protein S12	-1.67912	0.000846769
211382_s_at	TACC2	transforming, acidic coiled-coil containing protein 2	-1.67968	0.00256716
216962_at	RPAIN	RPA interacting protein	-1.67985	0.00687481
223584_s_at	KBTBD2	kelch repeat and BTB (POZ) domain containing 2	-1.67987	0.000860932
218681_s_at	SDF2L1	stromal cell-derived factor 2-like 1	-1.68012	0.000851458
223498_at	SPECC1	sperm antigen with calponin homology and coiled-coil domains 1	-1.68042	0.00999403
212475_at	AVL9	AVL9 homolog (S. cerevisiase)	-1.68094	0.00477904
204564_at	PCGF3	polycomb group ring finger 3	-1.68167	0.00242918
203737_s_at	PPRC1	peroxisome proliferator-activated receptor gamma, coactivator-related 1	-1.68251	0.00355711
226206_at	MAFK	v-maf musculoaponeurotic fibrosarcoma oncogene homolog K (avian)	-1.68288	0.00152083
232018_at	LENG1	leukocyte receptor cluster (LRC) member 1	-1.68395	0.000660912
226896_at	CHCHD1	coiled-coil-helix-coiled-coil-helix domain containing 1	-1.6857	1.62177e-05
203883_s_at	RAB11FIP2	RAB11 family interacting protein 2 (class I)	-1.68754	0.000445658
227872_at	POLR3A	polymerase (RNA) III (DNA directed) polypeptide A, 155kDa	-1.68808	0.00127861
224826_at	GPCPD1	glycerophosphocholine phosphodiesterase GDE1 homolog (S. cerevisiae)	-1.68891	0.00602171
225588_s_at	TMEM129	transmembrane protein 129	-1.68898	0.00196419
204235_s_at	GULP1	GULP, engulfment adaptor PTB domain containing 1	-1.69196	0.00524895
210732_s_at	LGALS8	lectin, galactoside-binding, soluble, 8	-1.69202	0.000657344
217773_s_at	NDUFA4	NADH dehydrogenase (ubiquinone) 1 alpha subcomplex, 4, 9kDa	-1.69249	9.79466e-05
218532_s_at	FAM134B	family with sequence similarity 134, member B	-1.69324	0.00686454
218499_at	MST4	serine/threonine protein kinase MST4	-1.69355	0.00918222
203060_s_at	PAPSS2	3'-phosphoadenosine 5'-phosphosulfate synthase 2	-1.69542	0.00919668
225732_at	KLHDC5	kelch domain containing 5	-1.6955	0.000872539
229200_at	---	---	-1.69649	0.000930252
220265_at	GPR107	G protein-coupled receptor 107	-1.69963	0.00635575
224128_at	C20orf43	chromosome 20 open reading frame 43	-1.69996	0.00228434
204319_s_at	RGS10	regulator of G-protein signaling 10	-1.7	0.00428637
225243_s_at	LOC100287789	uncharacterized LOC100287789 /// sarcolemma associated protein	-1.70019	9.50694e-05
215150_at	YOD1	YOD1 OTU deubiquinating enzyme 1 homolog (S. cerevisiae)	-1.70088	0.00205761
216091_s_at	BTRC	beta-transducin repeat containing E3 ubiquitin protein ligase	-1.70134	5.34949e-05
1554176_a_at	C3orf33	chromosome 3 open reading frame 33	-1.70576	0.00233134
202883_s_at	PPP2R1B	protein phosphatase 2, regulatory subunit A, beta	-1.70684	0.000220824
204094_s_at	TSC22D2	TSC22 domain family, member 2	-1.707	0.000304135
202132_at	WWTR1	WW domain containing transcription regulator 1	-1.70792	0.000123417
223945_x_at	RP9P	retinitis pigmentosa 9 pseudogene	-1.71089	3.90469e-05
208860_s_at	ATRX	alpha thalassemia/mental retardation syndrome X-linked	-1.71284	0.000558999
227640_s_at	RP9	retinitis pigmentosa 9 (autosomal dominant) /// retinitis pigmentosa 9 pseudogene	-1.71293	0.000177018
205260_s_at	ACYP1	acylphosphatase 1, erythrocyte (common) type	-1.7137	0.00593963
208152_s_at	DDX21	DEAD (Asp-Glu-Ala-Asp) box helicase 21	-1.71561	0.00430776
205422_s_at	ITGBL1	integrin, beta-like 1 (with EGF-like repeat domains)	-1.71666	0.00268479
226958_s_at	MED11	mediator complex subunit 11	-1.71699	7.18846e-05
1560916_a_at	DPY19L1	dpy-19-like 1 (C. elegans)	-1.71818	0.000321689
205037_at	IFT27	intraflagellar transport 27 homolog (Chlamydomonas)	-1.71824	8.20866e-05
231993_at	ITGBL1	Integrin, beta-like 1 (with EGF-like repeat domains)	-1.71832	0.00547139
225401_at	C1orf85	chromosome 1 open reading frame 85	-1.71839	0.000690659
213807_x_at	MET	met proto-oncogene (hepatocyte growth factor receptor)	-1.71849	0.000765507
214696_at	MIR22	microRNA 22 /// MIR22 host gene (non-protein coding)	-1.72075	0.00145284
223799_at	MSANTD4	Myb/SANT-like DNA-binding domain containing 4 with coiled-coils	-1.7217	0.00162902
201543_s_at	SAR1A	SAR1 homolog A (S. cerevisiae)	-1.7217	5.01931e-05
225260_s_at	MRPL32	mitochondrial ribosomal protein L32	-1.72419	0.000310949
235126_at	FLVCR1-AS1	FLVCR1 antisense RNA 1 (non-protein coding)	-1.72476	0.00744312
219345_at	BOLA1	bolA homolog 1 (E. coli)	-1.72609	0.000355604
219636_s_at	ARMC9	armadillo repeat containing 9	-1.72655	0.00114077
218326_s_at	LGR4	leucine-rich repeat containing G protein-coupled receptor 4	-1.72902	0.00378893
224478_s_at	C7orf50	chromosome 7 open reading frame 50	-1.73169	3.91017e-06
203782_s_at	POLRMT	polymerase (RNA) mitochondrial (DNA directed)	-1.73373	1.24054e-05
231791_at	ASAH2B	N-acylsphingosine amidohydrolase (non-lysosomal ceramidase) 2B	-1.73398	0.000392225
203434_s_at	MME	membrane metallo-endopeptidase	-1.73451	0.00571966
223332_x_at	RNF126	ring finger protein 126	-1.73544	3.44389e-05
221060_s_at	TLR4	toll-like receptor 4	-1.73783	0.00515218
225582_at	ITPRIP	inositol 1,4,5-trisphosphate receptor interacting protein	-1.73827	0.00255273
218314_s_at	C11orf57	chromosome 11 open reading frame 57	-1.73978	0.000703445
227035_x_at	RP9P	retinitis pigmentosa 9 pseudogene	-1.73986	0.000127476
227334_at	USP54	ubiquitin specific peptidase 54	-1.73993	0.00170777
225220_at	SNHG8	small nucleolar RNA host gene 8 (non-protein coding)	-1.74112	0.00658105
211949_s_at	NOLC1	nucleolar and coiled-body phosphoprotein 1	-1.74285	0.00329653
225316_at	MFSD2A	major facilitator superfamily domain containing 2A	-1.74424	0.00602358
217905_at	MCMBP	minichromosome maintenance complex binding protein	-1.74752	0.000761718
218426_s_at	RNF216	ring finger protein 216	-1.74992	0.00185586
201439_at	GBF1	golgi brefeldin A resistant guanine nucleotide exchange factor 1	-1.75104	0.00173237
219052_at	HPS6	Hermansky-Pudlak syndrome 6	-1.75253	0.000581703
206122_at	SOX15	SRY (sex determining region Y)-box 15	-1.75453	0.00951556
1553099_at	TIGD1	tigger transposable element derived 1	-1.75455	0.00336791
211003_x_at	TGM2	transglutaminase 2 (C polypeptide, protein-glutamine-gamma-glutamyltransferase)	-1.75483	0.00347103
226176_s_at	USP42	ubiquitin specific peptidase 42	-1.75576	0.000831207
202867_s_at	DNAJB12	DnaJ (Hsp40) homolog, subfamily B, member 12	-1.76133	0.00252174
205865_at	ARID3A	AT rich interactive domain 3A (BRIGHT-like)	-1.76409	0.00132638
1554588_a_at	TTC30B	tetratricopeptide repeat domain 30B	-1.76418	0.0095287
222924_at	LOC100287789	uncharacterized LOC100287789 /// sarcolemma associated protein	-1.76539	0.00145107
221573_at	C7orf25	chromosome 7 open reading frame 25 /// proteasome (prosome, macropain) subunit, alpha type, 2	-1.76653	1.89651e-05
213512_at	C14orf79	chromosome 14 open reading frame 79	-1.76898	0.000180297
235516_at	SEPSECS	Sep (O-phosphoserine) tRNA:Sec (selenocysteine) tRNA synthase	-1.76912	0.00103791
222743_s_at	C11orf71	chromosome 11 open reading frame 71	-1.76979	0.00146281
1554500_a_at	RGS7	regulator of G-protein signaling 7	-1.77035	0.000297534
229793_at	ASAH2B	N-acylsphingosine amidohydrolase (non-lysosomal ceramidase) 2B	-1.77069	0.000575618
1554761_a_at	HEATR2	HEAT repeat containing 2	-1.773	1.90766e-05
215223_s_at	LOC100129518	uncharacterized LOC100129518 /// superoxide dismutase 2, mitochondrial	-1.77304	0.00559807
223402_at	DUSP23	dual specificity phosphatase 23	-1.7736	0.000349975
223433_at	YAE1D1	Yae1 domain containing 1	-1.77839	0.000105696
206860_s_at	MIOS	missing oocyte, meiosis regulator, homolog (Drosophila)	-1.7802	6.78868e-05
215031_x_at	RNF126	ring finger protein 126	-1.78191	2.16664e-05
213392_at	IQCK	IQ motif containing K	-1.78387	2.84163e-05
1552332_at	TRIOBP	TRIO and F-actin binding protein	-1.78498	0.0082559
225481_at	FRMD6	FERM domain containing 6	-1.78605	0.00341418
219911_s_at	SLCO4A1	solute carrier organic anion transporter family, member 4A1	-1.78729	0.000540528
223414_s_at	LYAR	Ly1 antibody reactive homolog (mouse)	-1.79176	0.000599807
217631_at	GTPBP4	GTP binding protein 4	-1.79241	0.00455742
210758_at	PSIP1	PC4 and SFRS1 interacting protein 1	-1.79295	0.000844809
216202_s_at	SPTLC2	serine palmitoyltransferase, long chain base subunit 2	-1.79388	0.000645699
226218_at	IL7R	interleukin 7 receptor	-1.79389	0.00769485
223735_at	ARL6	ADP-ribosylation factor-like 6	-1.79625	0.000569739
224185_at	WRAP53	WD repeat containing, antisense to TP53	-1.79733	0.00250304
219551_at	EAF2	ELL associated factor 2	-1.79753	0.000614135
223811_s_at	GET4	golgi to ER traffic protein 4 homolog (S. cerevisiae) /// Sad1 and UNC84 domain containing 1	-1.79948	0.000112179
201195_s_at	SLC7A5	solute carrier family 7 (amino acid transporter light chain, L system), member 5	-1.80005	0.000620199
227466_at	FAM200B	family with sequence similarity 200, member B	-1.80062	0.00645919
205382_s_at	CFD	complement factor D (adipsin)	-1.80132	0.00337308
222519_s_at	IFT57	intraflagellar transport 57 homolog (Chlamydomonas)	-1.80481	0.00283089
208693_s_at	GARS	glycyl-tRNA synthetase	-1.80794	0.000112309
218993_at	RNMTL1	RNA methyltransferase like 1	-1.81348	0.000134994
228008_at	---	---	-1.81702	0.00665796
220058_at	C17orf39	chromosome 17 open reading frame 39	-1.81901	0.00490141
201983_s_at	EGFR	epidermal growth factor receptor	-1.81923	0.000122609
230903_s_at	C8orf42	chromosome 8 open reading frame 42	-1.82108	0.000603479
230660_at	SERTAD4	SERTA domain containing 4	-1.82146	0.000889335
235923_at	VTI1A	vesicle transport through interaction with t-SNAREs homolog 1A (yeast)	-1.82274	0.00889018
226833_at	CYB5D1	cytochrome b5 domain containing 1	-1.82316	0.00015136
222400_s_at	ADI1	acireductone dioxygenase 1	-1.82769	2.65234e-05
224469_s_at	INF2	inverted formin, FH2 and WH2 domain containing	-1.82915	0.00124392
235554_x_at	PACRGL	PARK2 co-regulated-like	-1.82947	0.000103079
222671_s_at	JMJD4	jumonji domain containing 4	-1.84039	0.00212912
220473_s_at	ZCCHC4	zinc finger, CCHC domain containing 4	-1.84119	0.00131591
219390_at	FKBP14	FK506 binding protein 14, 22 kDa	-1.84176	0.00138271
203058_s_at	PAPSS2	3'-phosphoadenosine 5'-phosphosulfate synthase 2	-1.84295	0.00759725
215913_s_at	GULP1	GULP, engulfment adaptor PTB domain containing 1	-1.84393	0.00200115
223618_at	FMN2	formin 2	-1.84608	0.000354656
226425_at	CLIP4	CAP-GLY domain containing linker protein family, member 4	-1.84876	0.000907035
230013_s_at	ARHGAP23	Rho GTPase activating protein 23	-1.84908	0.00604659
228427_at	FBXO16	F-box protein 16	-1.85023	0.00984911
209590_at	BMP7	bone morphogenetic protein 7	-1.8525	0.00192878
221185_s_at	IQCG	IQ motif containing G	-1.85651	0.00453975
205662_at	B9D1	B9 protein domain 1	-1.85895	0.000767468
1552422_at	C10orf25	chromosome 10 open reading frame 25	-1.86088	0.00652209
225167_at	FRMD4A	FERM domain containing 4A	-1.86697	0.00473707
1568733_at	C10orf76	chromosome 10 open reading frame 76	-1.87067	0.00534493
233328_x_at	SLC17A9	solute carrier family 17, member 9	-1.87233	0.00930014
223459_s_at	C1orf56	chromosome 1 open reading frame 56	-1.87241	0.000765277
218689_at	FANCF	Fanconi anemia, complementation group F	-1.87246	0.000731138
212012_at	PXDN	peroxidasin homolog (Drosophila)	-1.87255	0.00667862
223298_s_at	NT5C3	5'-nucleotidase, cytosolic III	-1.8738	0.000788233
212434_at	GRPEL1	GrpE-like 1, mitochondrial (E. coli)	-1.87389	1.80262e-05
227852_at	RP9	retinitis pigmentosa 9 (autosomal dominant)	-1.87763	0.000886796
202820_at	AHR	aryl hydrocarbon receptor	-1.87774	0.00184461
226046_at	MAPK8	mitogen-activated protein kinase 8	-1.87825	0.00230026
219469_at	DYNC2H1	dynein, cytoplasmic 2, heavy chain 1	-1.87869	0.00241368
225464_at	FRMD6	FERM domain containing 6	-1.88166	0.00777196
218590_at	C10orf2	chromosome 10 open reading frame 2	-1.88201	0.00303749
224461_s_at	AIFM2	apoptosis-inducing factor, mitochondrion-associated, 2	-1.88954	0.000302641
212432_at	GRPEL1	GrpE-like 1, mitochondrial (E. coli)	-1.89038	0.000191997
225056_at	SIPA1L2	signal-induced proliferation-associated 1 like 2	-1.8927	0.00846943
228716_at	THRB	thyroid hormone receptor, beta	-1.8933	0.00183395
214435_x_at	RALA	v-ral simian leukemia viral oncogene homolog A (ras related)	-1.89452	6.85736e-05
217150_s_at	NF2	neurofibromin 2 (merlin)	-1.89567	0.00455546
202237_at	NNMT	nicotinamide N-methyltransferase	-1.89742	0.00587344
235134_at	---	---	-1.8991	0.00770153
201219_at	CTBP2	C-terminal binding protein 2	-1.90302	1.85267e-06
203127_s_at	SPTLC2	serine palmitoyltransferase, long chain base subunit 2	-1.90385	0.000760158
220198_s_at	EIF5A2	eukaryotic translation initiation factor 5A2	-1.90415	7.32012e-06
216283_s_at	PVR	poliovirus receptor	-1.90837	0.000728083
222713_s_at	FANCF	Fanconi anemia, complementation group F	-1.90952	0.00264627
218273_s_at	PDP1	pyruvate dehyrogenase phosphatase catalytic subunit 1	-1.91006	0.000710743
226735_at	TAPT1	transmembrane anterior posterior transformation 1	-1.91543	3.32944e-05
204565_at	ACOT13	acyl-CoA thioesterase 13	-1.91569	0.00147409
217761_at	ADI1	acireductone dioxygenase 1	-1.91587	7.69463e-05
202847_at	PCK2	phosphoenolpyruvate carboxykinase 2 (mitochondrial)	-1.91805	0.000812596
1558693_s_at	C1orf85	chromosome 1 open reading frame 85	-1.92121	0.000638147
223431_at	CNO	cappuccino homolog (mouse)	-1.92519	4.79009e-06
229611_at	LMLN	leishmanolysin-like (metallopeptidase M8 family)	-1.9257	2.80964e-06
230511_at	CREM	cAMP responsive element modulator	-1.92585	0.00149999
228116_at	---	---	-1.92784	0.000617644
234040_at	HELLS	helicase, lymphoid-specific	-1.9385	0.00290897
1568781_at	---	---	-1.94151	0.00104054
217868_s_at	METTL9	methyltransferase like 9	-1.94234	1.17879e-05
205287_s_at	TFAP2C	transcription factor AP-2 gamma (activating enhancer binding protein 2 gamma)	-1.94275	0.000817479
211607_x_at	EGFR	epidermal growth factor receptor	-1.94657	0.00201614
221667_s_at	HSPB8	heat shock 22kDa protein 8	-1.95009	0.00466999
207495_at	RAB28	RAB28, member RAS oncogene family	-1.95241	0.000331747
210845_s_at	PLAUR	plasminogen activator, urokinase receptor	-1.95608	0.00106374
222447_at	METTL9	methyltransferase like 9	-1.95925	1.59802e-05
232994_s_at	RGNEF	190 kDa guanine nucleotide exchange factor	-1.96521	0.00578593
201630_s_at	ACP1	acid phosphatase 1, soluble	-1.96636	8.03423e-05
212474_at	AVL9	AVL9 homolog (S. cerevisiase)	-1.96764	0.000144111
1552390_a_at	C8orf47	chromosome 8 open reading frame 47	-1.9701	0.00284324
218939_at	LETM1	leucine zipper-EF-hand containing transmembrane protein 1	-1.97155	0.00383663
223241_at	SNX8	sorting nexin 8	-1.97535	0.00334333
230108_at	ERCC6	excision repair cross-complementing rodent repair deficiency, complementation group 6	-1.97982	0.00225168
229256_at	PGM2L1	phosphoglucomutase 2-like 1	-1.98375	0.00171324
1555716_a_at	CXADR	coxsackie virus and adenovirus receptor	-1.98396	0.00334854
224999_at	EGFR	epidermal growth factor receptor	-1.985	0.00806034
211924_s_at	PLAUR	plasminogen activator, urokinase receptor	-1.98798	0.00129201
212948_at	CAMTA2	calmodulin binding transcription activator 2	-1.9882	0.000933716
235610_at	ALKBH8	alkB, alkylation repair homolog 8 (E. coli)	-1.99603	0.00200715
224407_s_at	MST4	serine/threonine protein kinase MST4	-2.00001	0.00425818
221002_s_at	TSPAN14	tetraspanin 14	-2.00116	0.000192153
1555788_a_at	TRIB3	tribbles homolog 3 (Drosophila)	-2.00252	0.00217893
214443_at	PVR	poliovirus receptor	-2.005	0.000323839
222785_x_at	C11orf1	chromosome 11 open reading frame 1	-2.00515	0.00757105
214073_at	CTTN	cortactin	-2.00658	0.00396955
225107_at	HNRNPA2B1	heterogeneous nuclear ribonucleoprotein A2/B1	-2.00879	0.00224396
226009_at	DPCD	deleted in primary ciliary dyskinesia homolog (mouse)	-2.01275	8.67589e-05
223413_s_at	LYAR	Ly1 antibody reactive homolog (mouse)	-2.01717	0.00224234
218644_at	PLEK2	pleckstrin 2	-2.01724	0.00156905
210984_x_at	EGFR	epidermal growth factor receptor	-2.02134	0.000149338
227716_at	UBXN11	UBX domain protein 11	-2.02919	0.00793937
215047_at	TRIM58	tripartite motif containing 58	-2.03832	0.0077777
218729_at	LXN	latexin	-2.0462	0.00960452
227270_at	FAM200B	family with sequence similarity 200, member B	-2.04974	0.000647362
228095_at	PHF14	PHD finger protein 14	-2.05527	0.000142783
235316_at	NAT8L	N-acetyltransferase 8-like (GCN5-related, putative)	-2.05614	0.000153016
233732_at	LOC401320	Uncharacterized LOC401320	-2.05616	0.00170461
222892_s_at	TMEM40	transmembrane protein 40	-2.05883	1.59322e-05
202238_s_at	NNMT	nicotinamide N-methyltransferase	-2.06567	0.00741029
233803_s_at	MYBBP1A	MYB binding protein (P160) 1a	-2.07725	0.000871187
224149_x_at	LOC100287789	uncharacterized LOC100287789 /// sarcolemma associated protein	-2.08809	2.63266e-06
236075_s_at	LOC100506676	uncharacterized LOC100506676	-2.09363	0.00610849
236115_at	HTR7P1	5-hydroxytryptamine (serotonin) receptor 7 pseudogene 1	-2.09997	0.00285176
210290_at	ZNF174	zinc finger protein 174	-2.1012	2.43414e-05
210448_s_at	P2RX5	purinergic receptor P2X, ligand-gated ion channel, 5	-2.10441	0.000307929
228786_at	LOC387647	patched domain containing 3 pseudogene	-2.10883	0.00864962
1564220_a_at	LOC100506465	uncharacterized LOC100506465	-2.11356	0.00278526
209163_at	CYB561	cytochrome b-561	-2.11946	1.71781e-05
230129_at	PSTK	phosphoseryl-tRNA kinase	-2.12051	0.00467666
228335_at	CLDN11	claudin 11	-2.12166	3.49834e-05
1555471_a_at	FMN2	formin 2	-2.12354	7.2356e-06
203820_s_at	IGF2BP3	insulin-like growth factor 2 mRNA binding protein 3	-2.12505	0.000102964
222060_at	KRT8P12	keratin 8 pseudogene 12	-2.12587	0.00241941
216074_x_at	WWC1	WW and C2 domain containing 1	-2.12969	0.000184938
227332_at	PXN-AS1	PXN antisense RNA 1 (non-protein coding)	-2.13607	0.00519397
226462_at	STXBP6	syntaxin binding protein 6 (amisyn)	-2.15532	0.000198213
229553_at	PGM2L1	phosphoglucomutase 2-like 1	-2.16206	0.00134786
211810_s_at	GALC	galactosylceramidase	-2.16232	0.00563351
1553976_a_at	DPCD	deleted in primary ciliary dyskinesia homolog (mouse)	-2.16458	0.000233806
223630_at	C7orf13	chromosome 7 open reading frame 13	-2.16828	0.00656064
230259_at	C10orf125	chromosome 10 open reading frame 125	-2.17858	0.000470594
207099_s_at	CHM	choroideremia (Rab escort protein 1)	-2.18177	0.000957977
227103_s_at	ECE2	endothelin converting enzyme 2	-2.18197	0.000559018
224918_x_at	MGST1	microsomal glutathione S-transferase 1	-2.18684	0.000111795
218496_at	RNASEH1	ribonuclease H1	-2.19994	0.000150682
206908_s_at	CLDN11	claudin 11	-2.20034	0.00334732
227910_at	XPNPEP3	X-prolyl aminopeptidase (aminopeptidase P) 3, putative	-2.21088	0.000333204
238084_at	PCGF3	polycomb group ring finger 3	-2.21689	0.000971789
231736_x_at	MGST1	microsomal glutathione S-transferase 1	-2.21932	0.000177549
203819_s_at	IGF2BP3	insulin-like growth factor 2 mRNA binding protein 3	-2.22743	0.000101041
1555448_at	AP5M1	adaptor-related protein complex 5, mu 1 subunit	-2.23016	0.00295556
210534_s_at	B9D1	B9 protein domain 1	-2.23439	0.00014674
209164_s_at	CYB561	cytochrome b-561	-2.23463	1.75214e-05
220994_s_at	STXBP6	syntaxin binding protein 6 (amisyn)	-2.24529	0.000463052
214927_at	ITGBL1	integrin, beta-like 1 (with EGF-like repeat domains)	-2.25708	0.00377793
220153_at	ENTPD7	ectonucleoside triphosphate diphosphohydrolase 7	-2.25871	0.00968612
1553284_s_at	LMLN	leishmanolysin-like (metallopeptidase M8 family)	-2.25946	0.00144031
225489_at	TMEM18	transmembrane protein 18	-2.2679	1.56714e-05
205366_s_at	HOXB6	homeobox B6	-2.26808	0.000102739
224048_at	USP44	ubiquitin specific peptidase 44	-2.27061	8.0037e-05
215001_s_at	GLUL	glutamate-ammonia ligase	-2.297	0.00019301
219550_at	ROBO3	roundabout, axon guidance receptor, homolog 3 (Drosophila)	-2.30133	0.000310057
229236_s_at	SFXN4	sideroflexin 4	-2.30694	1.08575e-05
229094_at	ATP6V0E2-AS1	ATP6V0E2 antisense RNA 1 (non-protein coding)	-2.3167	0.00131335
228977_at	LOC729680	uncharacterized LOC729680	-2.32331	0.00283849
225130_at	ZRANB1	zinc finger, RAN-binding domain containing 1	-2.32619	0.000182724
219503_s_at	TMEM40	transmembrane protein 40	-2.32647	0.00191167
220077_at	CCDC134	coiled-coil domain containing 134	-2.32649	0.00817486
237435_at	---	---	-2.32698	0.00852582
230748_at	SLC16A6	solute carrier family 16, member 6 (monocarboxylic acid transporter 7)	-2.33011	0.00779209
238183_at	---	---	-2.34026	0.000296272
227443_at	LURAP1L	leucine rich adaptor protein 1-like	-2.34184	0.00126323
212471_at	AVL9	AVL9 homolog (S. cerevisiase)	-2.34806	0.00327289
205130_at	MOK	MOK protein kinase	-2.35133	0.00324845
228126_x_at	CTXN1	cortexin 1	-2.35599	6.00538e-05
1569256_a_at	FAM43B	family with sequence similarity 43, member B	-2.37426	0.00301423
225487_at	TMEM18	transmembrane protein 18	-2.37526	1.38039e-05
226634_at	METTL10	methyltransferase like 10	-2.37733	0.000578802
200962_at	RPL31	ribosomal protein L31	-2.38959	0.00314316
228155_at	FAM213A	family with sequence similarity 213, member A	-2.39611	0.000176523
215227_x_at	ACP1	acid phosphatase 1, soluble	-2.41209	7.13565e-07
1565162_s_at	MGST1	microsomal glutathione S-transferase 1	-2.41306	3.36029e-05
212298_at	NRP1	neuropilin 1	-2.41389	0.00887594
214595_at	KCNG1	potassium voltage-gated channel, subfamily G, member 1	-2.42245	0.000376626
209008_x_at	KRT8	keratin 8	-2.42374	0.0022579
204001_at	SNAPC3	small nuclear RNA activating complex, polypeptide 3, 50kDa	-2.44088	3.51762e-05
201629_s_at	ACP1	acid phosphatase 1, soluble	-2.45304	1.94988e-05
227903_x_at	TPGS1	tubulin polyglutamylase complex subunit 1	-2.46382	0.00340098
213816_s_at	MET	met proto-oncogene (hepatocyte growth factor receptor)	-2.47442	0.000419383
215079_at	---	---	-2.47705	0.000639751
218717_s_at	LEPREL1	leprecan-like 1	-2.49616	0.000108609
235260_s_at	PACRGL	PARK2 co-regulated-like	-2.49826	7.56411e-06
211573_x_at	TGM2	transglutaminase 2 (C polypeptide, protein-glutamine-gamma-glutamyltransferase)	-2.49917	0.000272879
218982_s_at	MRPS17	mitochondrial ribosomal protein S17	-2.50367	1.38104e-05
203789_s_at	SEMA3C	sema domain, immunoglobulin domain (Ig), short basic domain, secreted, (semaphorin) 3C	-2.50625	0.000389864
235990_at	LOC100130987	uncharacterized LOC100130987	-2.52805	0.0028792
216493_s_at	IGF2BP3	insulin-like growth factor 2 mRNA binding protein 3	-2.53347	0.000159934
221577_x_at	GDF15	growth differentiation factor 15	-2.53506	0.00770275
210510_s_at	NRP1	neuropilin 1	-2.55269	0.00368143
225516_at	SLC7A2	solute carrier family 7 (cationic amino acid transporter, y+ system), member 2	-2.5574	0.00210371
219959_at	MOCOS	molybdenum cofactor sulfurase	-2.55788	0.0072991
230859_at	---	---	-2.56694	0.00873934
204682_at	LTBP2	latent transforming growth factor beta binding protein 2	-2.57425	0.00122407
1568597_at	LOC646762	uncharacterized LOC646762	-2.57738	0.00121418
227999_at	PWWP2B	PWWP domain containing 2B	-2.58231	0.000435676
236344_at	PDE1C	phosphodiesterase 1C, calmodulin-dependent 70kDa	-2.58838	0.00139689
214724_at	DIXDC1	DIX domain containing 1	-2.60215	0.00787426
1569139_s_at	FAM53A	family with sequence similarity 53, member A	-2.63198	1.31183e-05
222015_at	CSNK1E	casein kinase 1, epsilon	-2.63549	0.000430828
227982_at	SEPSECS	Sep (O-phosphoserine) tRNA:Sec (selenocysteine) tRNA synthase	-2.63643	0.00600538
229880_at	LOC100506014	uncharacterized LOC100506014	-2.65629	0.000799359
212013_at	PXDN	peroxidasin homolog (Drosophila)	-2.66205	0.0024159
1555225_at	C1orf43	chromosome 1 open reading frame 43	-2.66823	0.00025527
224507_s_at	MGC12916	uncharacterized protein MGC12916	-2.67748	0.000706904
218497_s_at	RNASEH1	ribonuclease H1	-2.683	5.71945e-06
206801_at	NPPB	natriuretic peptide B	-2.68983	0.00116539
225143_at	SFXN4	sideroflexin 4	-2.70305	2.69044e-06
229309_at	ADRB1	adrenoceptor beta 1	-2.72456	0.0097026
201430_s_at	DPYSL3	dihydropyrimidinase-like 3	-2.72573	0.00447423
228390_at	RAB30	RAB30, member RAS oncogene family	-2.73576	0.00122342
205376_at	INPP4B	inositol polyphosphate-4-phosphatase, type II, 105kDa	-2.73847	0.00754323
203029_s_at	PTPRN2	protein tyrosine phosphatase, receptor type, N polypeptide 2	-2.74081	0.00243966
210465_s_at	SNAPC3	small nuclear RNA activating complex, polypeptide 3, 50kDa	-2.74338	1.92124e-05
223314_at	TSPAN14	tetraspanin 14	-2.7518	0.00264933
202134_s_at	WWTR1	WW domain containing transcription regulator 1	-2.78058	2.80542e-05
235068_at	ZDHHC21	zinc finger, DHHC-type containing 21	-2.78094	0.00017568
1569183_a_at	CHM	choroideremia (Rab escort protein 1)	-2.78125	0.00950675
213823_at	HOXA11	homeobox A11	-2.80441	0.000818905
222269_at	APOOL	apolipoprotein O-like	-2.8051	0.000235942
1557080_s_at	ITGBL1	integrin, beta-like 1 (with EGF-like repeat domains)	-2.81903	0.000116128
213757_at	---	---	-2.82574	0.000474135
219944_at	CLIP4	CAP-GLY domain containing linker protein family, member 4	-2.83331	0.00205725
207303_at	PDE1C	phosphodiesterase 1C, calmodulin-dependent 70kDa	-2.87076	0.00167941
203030_s_at	PTPRN2	protein tyrosine phosphatase, receptor type, N polypeptide 2	-2.87162	0.00215261
1554097_a_at	MIR31HG	MIR31 host gene (non-protein coding)	-2.87871	0.000442288
224435_at	FAM213A	family with sequence similarity 213, member A	-2.88162	0.00031804
232287_at	PGBD3	piggyBac transposable element derived 3	-2.88269	0.00355621
238066_at	RBP7	retinol binding protein 7, cellular	-2.91931	0.00201962
204465_s_at	INA	internexin neuronal intermediate filament protein, alpha	-2.92404	2.38362e-05
205880_at	PRKD1	protein kinase D1	-2.93014	8.38345e-06
235205_at	OXR1	oxidation resistance 1	-2.94102	0.00113477
214240_at	GAL	galanin prepropeptide	-2.95354	0.000222473
213424_at	KIAA0895	KIAA0895	-2.97486	0.00212759
217968_at	TSSC1	tumor suppressing subtransferable candidate 1	-3.00214	1.9239e-07
224508_at	MGC12916	uncharacterized protein MGC12916	-3.01264	0.00148766
223279_s_at	UACA	uveal autoantigen with coiled-coil domains and ankyrin repeats	-3.03095	0.00336299
218789_s_at	C11orf71	chromosome 11 open reading frame 71	-3.06165	0.00655563
235921_at	---	---	-3.08685	5.58506e-05
236453_at	---	---	-3.08985	8.03108e-05
200965_s_at	ABLIM1	actin binding LIM protein 1	-3.11818	0.000120282
226858_at	CSNK1E	casein kinase 1, epsilon	-3.13531	0.000546403
231882_at	FLJ39632	uncharacterized LOC642477	-3.13993	9.27266e-05
200648_s_at	GLUL	glutamate-ammonia ligase	-3.15273	0.000393891
201150_s_at	TIMP3	TIMP metallopeptidase inhibitor 3	-3.19243	0.000421075
1555989_at	---	---	-3.21309	0.000223103
229228_at	CREB5	cAMP responsive element binding protein 5 /// uncharacterized LOC401317	-3.27306	0.0019141
232560_at	UROS	uroporphyrinogen III synthase	-3.29773	1.47339e-05
203122_at	TRAPPC12	trafficking protein particle complex 12	-3.4026	4.68618e-05
207076_s_at	ASS1	argininosuccinate synthase 1	-3.45334	0.00310097
225877_at	TYSND1	trypsin domain containing 1	-3.48353	0.00063676
227109_at	CYP2R1	cytochrome P450, family 2, subfamily R, polypeptide 1	-3.50849	0.00100871
231899_at	ZC3H12C	zinc finger CCCH-type containing 12C	-3.51564	0.00551157
204019_s_at	SH3YL1	SH3 domain containing, Ysc84-like 1 (S. cerevisiae)	-3.53368	0.000205152
204015_s_at	DUSP4	dual specificity phosphatase 4	-3.70023	0.00490968
209230_s_at	NUPR1	nuclear protein, transcriptional regulator, 1	-3.72187	0.00508454
209883_at	GLT25D2	glycosyltransferase 25 domain containing 2	-3.79545	2.83306e-05
217202_s_at	GLUL	glutamate-ammonia ligase	-3.82033	0.000291198
209310_s_at	CASP4	caspase 4, apoptosis-related cysteine peptidase	-3.89229	0.000225619
229712_at	SNAPC3	small nuclear RNA activating complex, polypeptide 3, 50kDa	-3.90152	0.0013058
204037_at	LPAR1	lysophosphatidic acid receptor 1	-3.95961	0.00370688
232790_at	LOC100506054	uncharacterized LOC100506054	-3.96603	1.31779e-06
227935_s_at	PCGF5	polycomb group ring finger 5	-4.00541	0.000371463
206969_at	KRT34	keratin 34 /// keratin, type I cuticular Ha4-like	-4.0605	0.00755902
224341_x_at	TLR4	toll-like receptor 4	-4.11963	0.00934829
230634_x_at	ADAT3	adenosine deaminase, tRNA-specific 3	-4.19285	3.07379e-05
228503_at	RPS6KA6	ribosomal protein S6 kinase, 90kDa, polypeptide 6	-4.35928	0.00412462
224367_at	BEX2	brain expressed X-linked 2	-4.38266	0.000120271
1569322_at	LOC439990	uncharacterized LOC439990	-4.44382	3.55343e-05
1555007_s_at	WDR66	WD repeat domain 66	-4.46266	7.58816e-06
226189_at	ITGB8	integrin, beta 8	-4.6738	0.00016467
206157_at	PTX3	pentraxin 3, long	-4.71523	0.00200628
218211_s_at	MLPH	melanophilin	-4.7667	0.0051082
221884_at	MECOM	MDS1 and EVI1 complex locus	-4.78743	4.83208e-05
228450_at	PLEKHA7	pleckstrin homology domain containing, family A member 7	-4.79978	0.000885932
223631_s_at	C19orf33	chromosome 19 open reading frame 33	-4.81143	0.00339599
222931_s_at	THNSL1	threonine synthase-like 1 (S. cerevisiae)	-4.90201	0.000685133
224463_s_at	C11orf70	chromosome 11 open reading frame 70	-4.92396	2.10153e-05
222238_s_at	POLM	polymerase (DNA directed), mu	-5.06832	2.88827e-06
1557155_a_at	---	---	-5.07363	0.000269037
218182_s_at	CLDN1	claudin 1	-5.09327	0.000371457
213506_at	F2RL1	coagulation factor II (thrombin) receptor-like 1	-5.21686	0.00139358
228082_at	CLMP	CXADR-like membrane protein	-5.25497	0.000348067
1561908_a_at	HS3ST3B1	Heparan sulfate (glucosamine) 3-O-sulfotransferase 3B1	-5.32008	3.05564e-05
235259_at	PACRGL	PARK2 co-regulated-like	-5.34983	0.00532279
223642_at	ZIC2	Zic family member 2	-5.38713	0.00242047
209591_s_at	BMP7	bone morphogenetic protein 7	-5.46983	0.00069134
204036_at	LPAR1	lysophosphatidic acid receptor 1	-5.58296	0.00102922
222549_at	CLDN1	claudin 1	-5.61499	4.00261e-05
1566152_a_at	LOC100507106	uncharacterized LOC100507106	-5.7258	0.000325657
228262_at	MAP7D2	MAP7 domain containing 2	-5.98395	8.88738e-05
227318_at	TMEM178B	transmembrane protein 178B	-6.20253	0.0002371
205931_s_at	CREB5	cAMP responsive element binding protein 5 /// uncharacterized LOC401317	-6.24189	0.00478054
229221_at	CD44	CD44 molecule (Indian blood group)	-6.25194	0.000334664
1552798_a_at	TLR4	toll-like receptor 4	-6.36959	0.00545991
223689_at	IGF2BP1	insulin-like growth factor 2 mRNA binding protein 1	-6.5031	0.000897138
212599_at	AUTS2	autism susceptibility candidate 2	-6.61883	1.95923e-07
1552946_at	ZNF114	zinc finger protein 114	-6.67829	0.000488938
1554378_a_at	PDE1C	phosphodiesterase 1C, calmodulin-dependent 70kDa	-6.69796	0.00154419
204014_at	DUSP4	dual specificity phosphatase 4	-6.86384	0.00673417
231202_at	ALDH1L2	aldehyde dehydrogenase 1 family, member L2	-6.94451	0.00564916
227361_at	HS3ST3B1	heparan sulfate (glucosamine) 3-O-sulfotransferase 3B1	-7.15605	5.26389e-05
216598_s_at	CCL2	chemokine (C-C motif) ligand 2	-7.15663	0.00176331
223315_at	NTN4	netrin 4	-7.34088	1.32045e-05
212651_at	RHOBTB1	Rho-related BTB domain containing 1	-7.49563	0.00229696
215767_at	ZNF804A	zinc finger protein 804A	-7.52184	7.72855e-05
1552947_x_at	ZNF114	zinc finger protein 114	-7.58067	0.000882473
225381_at	MIR100HG	mir-100-let-7a-2 cluster host gene (non-protein coding)	-7.69311	0.00178568
226847_at	FST	follistatin	-7.7424	0.00417777
226281_at	DNER	delta/notch-like EGF repeat containing	-8.23875	0.00124572
229461_x_at	NEGR1	neuronal growth regulator 1	-8.40281	0.00696335
213979_s_at	CTBP1	C-terminal binding protein 1	-8.98258	0.000388363
226034_at	DUSP4	dual specificity phosphatase 4	-9.3537	0.00142803
238021_s_at	CRNDE	colorectal neoplasia differentially expressed (non-protein coding)	-9.98168	1.63856e-06
206377_at	FOXF2	forkhead box F2	-10.1169	1.40112e-06
206805_at	SEMA3A	sema domain, immunoglobulin domain (Ig), short basic domain, secreted, (semaphorin) 3A	-10.1837	0.00915334
226834_at	---	---	-10.6008	0.00164946
211715_s_at	BDH1	3-hydroxybutyrate dehydrogenase, type 1	-10.9036	6.53817e-05
206290_s_at	RGS7	regulator of G-protein signaling 7	-11.1439	0.000945276
229349_at	LIN28B	lin-28 homolog B (C. elegans)	-11.9617	0.00994206
204683_at	ICAM2	intercellular adhesion molecule 2	-12.7664	0.0012388
205935_at	FOXF1	forkhead box F1	-14.3431	0.0013357
208510_s_at	PPARG	peroxisome proliferator-activated receptor gamma	-18.8102	6.10865e-09
213429_at	BICC1	bicaudal C homolog 1 (Drosophila)	-20.5686	1.76654e-05
238022_at	CRNDE	colorectal neoplasia differentially expressed (non-protein coding)	-21.2794	1.87867e-05
205627_at	CDA	cytidine deaminase	-22.1196	4.25716e-05
1555339_at	RAP1A	RAP1A, member of RAS oncogene family	-36.2942	0.00220441
208025_s_at	HMGA2	high mobility group AT-hook 2	-38.908	0.000442756
205733_at	BLM	Bloom syndrome, RecQ helicase-like	-41.7831	4.84914e-05
213620_s_at	ICAM2	intercellular adhesion molecule 2	-42.6742	1.89489e-05
203066_at	CHST15	carbohydrate (N-acetylgalactosamine 4-sulfate 6-O) sulfotransferase 15	-68.8168	4.2501e-08
204114_at	NID2	nidogen 2 (osteonidogen)	-69.263	5.51159e-05
1555340_x_at	RAP1A	RAP1A, member of RAS oncogene family	-185.476	6.71548e-05
