# Supplementary material for: A role for Tau protein in maintaining ribosomal DNA stability and cytidine deaminase-deficient cell survival
Source: Nat Commun. 2017 Sep 25;8:693. doi: 10.1038/s41467-017-00633-1 (PMC5612969; doi:10.1038/s41467-017-00633-1)
Supplement: Supplementary file 4 — Supplementary Data 3 [file 41467_2017_633_MOESM4_ESM.xlsx]

## Sheet: Supplementary Data 3
METABRIC (microarray datasets)
Patient ID	CDA expression	MAPT expression
MB-2847	6.69894	5.24595
MB-3567	7.06633	5.06722
MB-0414	7.03025	5.20159
MB-0150	7.40843	5.202
MB-5346	7.73341	5.22357
MB-3382	6.63061	5.27981
MB-5209	7.99491	5.29091
MB-7115	8.69378	5.29208
MB-0319	6.67869	5.29348
MB-5138	8.79287	5.30029
MB-7262	8.10051	5.31225
MB-7087	7.94137	5.32632
MB-6242	6.70609	5.33085
MB-7068	7.40626	5.33502
MB-0558	6.32337	5.3437
MB-7036	7.84269	5.35397
MB-0340	8.62632	5.36553
MB-4745	7.56944	5.37113
MB-3500	6.99081	5.37314
MB-0062	7.38745	5.37693
MB-5440	7.66487	5.38462
MB-4621	7.38344	5.387
MB-6358	6.17545	5.3899
MB-4407	8.75202	5.39431
MB-4146	7.10554	5.40006
MB-5547	8.21512	5.41675
MB-7299	6.50261	5.41716
MB-6314	6.09099	5.42041
MB-5126	7.0909	5.42203
MB-2632	6.57437	5.42796
MB-7258	6.74093	5.43878
MB-3057	7.84946	5.43886
MB-7198	7.15907	5.44149
MB-7273	6.99041	5.45129
MB-4865	7.13596	5.4605
MB-5070	6.56	5.46082
MB-7017	7.34144	5.46322
MB-3058	7.81486	5.47323
MB-5135	6.04532	5.47414
MB-3435	7.94726	5.47509
MB-2827	7.25193	5.49331
MB-3218	7.53666	5.49341
MB-4300	9.69103	5.49525
MB-7114	6.82259	5.49692
MB-3329	6.59956	5.49787
MB-0269	6.58387	5.49907
MB-5121	6.32801	5.50012
MB-0901	6.38042	5.50209
MB-7078	7.40626	5.50602
MB-6131	8.14027	5.50789
MB-2917	7.90381	5.50894
MB-0211	8.60707	5.51022
MB-4938	6.59486	5.5182
MB-2912	7.55722	5.52211
MB-6150	7.34861	5.52381
MB-0500	7.38443	5.52465
MB-4548	9.222	5.52934
MB-4254	7.58467	5.53006
MB-5560	6.93694	5.53065
MB-6098	6.86192	5.53129
MB-0259	7.48913	5.5352
MB-5174	7.27781	5.53671
MB-3866	6.61698	5.53987
MB-6237	7.05548	5.54326
MB-7194	9.3401	5.54768
MB-2643	6.23834	5.55022
MB-3706	7.93341	5.55236
MB-7155	7.52918	5.55685
MB-0400	6.6802	5.55909
MB-0100	6.70969	5.56222
MB-3292	7.80494	5.56537
MB-4792	7.14184	5.56578
MB-4944	8.16613	5.56752
MB-5616	7.38751	5.56858
MB-6036	8.13684	5.56866
MB-5258	6.65697	5.5719
MB-4360	9.38953	5.57293
MB-5294	6.72724	5.57385
MB-2842	8.16427	5.57592
MB-3271	7.3911	5.57688
MB-4687	7.26819	5.58088
MB-5417	7.19267	5.58131
MB-4416	8.80092	5.58137
MB-7119	6.96337	5.58191
MB-4714	7.28481	5.58619
MB-4660	7.72195	5.59616
MB-2957	8.39504	5.59903
MB-5655	7.532	5.60275
MB-4888	6.93207	5.60557
MB-0164	7.34096	5.60821
MB-0191	7.0088	5.61102
MB-0316	7.4912	5.61115
MB-0869	7.19828	5.61336
MB-2857	7.12383	5.62089
MB-2718	8.42581	5.62412
MB-5531	6.50289	5.62926
MB-7025	7.03227	5.63233
MB-0314	7.17265	5.63272
MB-6144	6.9748	5.63435
MB-7158	8.11725	5.63512
MB-0589	7.2056	5.63818
MB-0174	6.72851	5.64284
MB-4904	8.01118	5.64585
MB-6336	7.48319	5.64677
MB-4931	6.7659	5.6475
MB-5228	6.61896	5.64866
MB-7208	7.55399	5.65353
MB-5323	6.92624	5.65648
MB-0420	6.91426	5.65693
MB-0462	7.49756	5.66356
MB-2923	6.4826	5.66564
MB-4838	7.51188	5.66627
MB-5115	7.10001	5.66831
MB-5100	7.45549	5.66853
MB-4896	6.75744	5.67086
MB-6188	6.46163	5.67095
MB-7054	6.61852	5.67684
MB-3386	6.73655	5.68022
MB-2904	7.4517	5.68223
MB-0108	8.39672	5.68726
MB-4341	8.10801	5.68822
MB-4707	6.4055	5.6904
MB-4015	7.51933	5.6923
MB-4952	7.67142	5.69497
MB-4024	7.66971	5.69761
MB-6248	6.63029	5.70135
MB-5312	7.801	5.70231
MB-6062	7.16578	5.70277
MB-5390	7.94852	5.7132
MB-2758	6.88269	5.71389
MB-0664	8.94582	5.71579
MB-2771	6.28035	5.71973
MB-5525	7.57811	5.72149
MB-4350	9.88943	5.72169
MB-7251	7.67372	5.72451
MB-4696	6.57401	5.7251
MB-3506	8.47938	5.72525
MB-0446	6.70521	5.72537
MB-5633	8.18717	5.72786
MB-6178	7.67321	5.72892
MB-3277	7.42619	5.72929
MB-4332	8.97118	5.73075
MB-4622	7.05571	5.73103
MB-6246	8.00458	5.73159
MB-7205	6.8184	5.73234
MB-0652	7.3638	5.7351
MB-7027	7.31708	5.73886
MB-6058	6.70824	5.73894
MB-3014	8.02698	5.7396
MB-5298	7.4677	5.74046
MB-7291	7.23452	5.74571
MB-3123	7.47212	5.74617
MB-0874	6.8374	5.74677
MB-3383	7.12103	5.74911
MB-0639	6.70174	5.75459
MB-5465	6.43798	5.76149
MB-5299	8.11875	5.76316
MB-4974	7.18973	5.77119
MB-6156	8.68456	5.7763
MB-2834	7.76635	5.78077
MB-4769	6.71146	5.78591
MB-7165	7.91195	5.78691
MB-3001	7.73393	5.78797
MB-3395	6.38764	5.78814
MB-6085	6.69596	5.78896
MB-6055	7.36871	5.79063
MB-0608	6.82131	5.7949
MB-5225	6.24479	5.79801
MB-3752	6.76703	5.80016
MB-5566	7.03631	5.80244
MB-0127	6.91409	5.80305
MB-7031	6.47486	5.80365
MB-2724	6.11634	5.80635
MB-5634	7.75466	5.82009
MB-3235	6.76659	5.82074
MB-4757	8.15109	5.82221
MB-5222	7.7758	5.82225
MB-0206	8.29602	5.82423
MB-5411	6.51278	5.82576
MB-7084	7.546	5.82969
MB-7140	6.41493	5.83077
MB-0658	6.9971	5.83127
MB-5058	7.193	5.83407
MB-2922	6.9612	5.83769
MB-0627	7.1557	5.84093
MB-2821	6.56352	5.84218
MB-5054	6.86881	5.84832
MB-0396	7.04324	5.84845
MB-5338	7.79145	5.84887
MB-2895	6.73948	5.85556
MB-2833	6.27264	5.85674
MB-5114	7.55048	5.85728
MB-5162	6.94031	5.8574
MB-4694	7.49082	5.86067
MB-0149	6.403	5.86605
MB-5529	8.21195	5.87055
MB-7154	8.92182	5.87445
MB-0115	8.21133	5.88419
MB-5572	6.92939	5.88888
MB-4911	7.32506	5.89064
MB-3363	9.25165	5.89308
MB-5208	6.76663	5.89384
MB-5226	6.60237	5.895
MB-5041	7.19273	5.90257
MB-5348	7.46182	5.90329
MB-4732	6.73092	5.90346
MB-5296	7.04197	5.91117
MB-3067	7.02731	5.91505
MB-2850	7.89705	5.91556
MB-0303	6.72777	5.91723
MB-0134	7.53758	5.92026
MB-7023	6.81094	5.92158
MB-5173	6.947	5.92588
MB-5527	6.61955	5.9271
MB-7070	7.86759	5.93101
MB-0406	6.29125	5.93135
MB-7012	6.95055	5.94542
MB-5474	7.63106	5.95512
MB-0287	6.58173	5.9553
MB-7034	6.18442	5.95578
MB-7281	7.33696	5.96115
MB-2669	6.17375	5.96274
MB-2863	7.46931	5.96752
MB-4724	7.20513	5.97275
MB-3062	6.69162	5.97658
MB-0354	8.02817	5.97834
MB-5188	7.39931	5.98236
MB-7225	7.11061	5.98389
MB-5450	7.37941	5.98505
MB-0489	6.4742	5.98779
MB-6272	7.63179	5.98998
MB-4331	6.67271	5.99788
MB-5172	6.58596	5.9998
MB-0599	6.28765	6.00244
MB-6245	6.2907	6.0044
MB-0350	6.96219	6.00926
MB-5565	7.56826	6.01194
MB-5624	7.72243	6.01446
MB-7082	8.25726	6.01583
MB-7052	6.75816	6.01672
MB-0594	6.64459	6.01835
MB-6060	7.50258	6.01916
MB-4354	6.83553	6.02044
MB-4317	8.45811	6.02791
MB-5442	8.09843	6.03025
MB-5232	7.18159	6.03883
MB-5231	7.41617	6.03894
MB-0079	7.13555	6.03937
MB-0643	8.99451	6.04012
MB-5408	6.66731	6.04209
MB-3355	6.28709	6.04621
MB-5475	7.25967	6.04885
MB-3211	7.77982	6.05261
MB-3452	6.74738	6.05916
MB-0481	6.20626	6.05955
MB-4929	6.45706	6.06791
MB-4912	8.32739	6.06962
MB-5145	7.53219	6.08295
MB-6363	6.24171	6.09338
MB-0516	7.9127	6.09493
MB-4881	7.11185	6.09729
MB-3396	7.44171	6.0979
MB-5065	7.02193	6.09885
MB-4679	7.44261	6.09962
MB-4876	7.79672	6.10098
MB-5123	7.25706	6.10108
MB-5414	8.40738	6.1015
MB-4717	6.62006	6.10265
MB-4663	7.67515	6.10316
MB-4758	6.80052	6.10463
MB-5421	7.04102	6.10684
MB-6023	6.14029	6.10821
MB-0346	6.53609	6.11431
MB-5061	7.24838	6.11475
MB-5548	7.25218	6.11727
MB-7089	6.85225	6.11843
MB-0436	7.12351	6.11955
MB-7055	6.76407	6.11997
MB-5017	7.0652	6.12764
MB-5148	6.44693	6.13669
MB-6251	6.35052	6.13722
MB-5008	8.11147	6.14655
MB-4893	7.241	6.15286
MB-5229	7.05127	6.15336
MB-3367	8.42921	6.15945
MB-7030	6.41461	6.16582
MB-0656	7.79355	6.16608
MB-4945	7.31976	6.17488
MB-0278	6.19	6.18004
MB-4711	6.42814	6.18878
MB-4731	6.94425	6.19205
MB-3063	7.88064	6.19365
MB-7267	7.10526	6.19743
MB-6047	8.07651	6.20349
MB-5335	6.99362	6.20942
MB-0465	7.38616	6.21151
MB-5554	6.59311	6.21155
MB-0352	7.70615	6.21238
MB-2964	6.63574	6.21355
MB-0157	7.63707	6.21709
MB-5295	7.45904	6.22249
MB-0381	6.885	6.22801
MB-0163	7.37002	6.22829
MB-7071	6.5481	6.23377
MB-0322	6.717	6.23414
MB-6016	7.23967	6.23446
MB-7182	7.57801	6.23833
MB-5498	6.60685	6.24527
MB-5044	7.03601	6.24876
MB-0385	7.35156	6.24921
MB-5575	7.19328	6.26361
MB-5205	7.44584	6.26403
MB-7296	7.45767	6.27087
MB-5540	6.9812	6.27132
MB-7049	5.86275	6.27356
MB-0140	6.54847	6.27534
MB-5281	6.47993	6.27744
MB-2993	6.64006	6.28358
MB-7088	6.61291	6.2855
MB-7081	7.80343	6.28743
MB-0588	6.29588	6.28788
MB-5052	7.01704	6.29202
MB-0214	7.00525	6.2949
MB-5223	6.96457	6.2961
MB-0220	6.59465	6.2998
MB-2735	6.3766	6.30424
MB-7201	7.60737	6.30508
MB-0424	7.16364	6.30511
MB-0453	7.46769	6.31115
MB-0201	6.18473	6.31272
MB-5236	8.19631	6.31614
MB-5632	7.41856	6.31918
MB-7149	6.19054	6.32153
MB-0371	7.75474	6.32296
MB-5213	6.74568	6.32644
MB-5588	8.63291	6.33809
MB-0284	6.9653	6.34296
MB-0455	8.01984	6.34476
MB-0238	8.75414	6.35282
MB-0438	7.01613	6.35676
MB-4715	7.59153	6.36015
MB-4793	8.62405	6.36279
MB-6124	7.40398	6.36462
MB-7252	6.02683	6.36483
MB-6145	6.82145	6.36599
MB-4935	9.17256	6.3669
MB-5057	6.81918	6.36865
MB-0399	7.04525	6.37189
MB-7035	7.02537	6.37416
MB-5259	7.61994	6.38522
MB-0401	6.64566	6.38526
MB-4601	7.32902	6.38636
MB-0532	6.75501	6.38793
MB-0495	7.04685	6.39788
MB-4741	7.04087	6.39875
MB-0142	7.04685	6.39933
MB-7009	6.54709	6.40696
MB-7288	8.45741	6.40921
MB-0662	8.11448	6.41337
MB-5535	6.98549	6.41808
MB-5513	8.0489	6.42164
MB-0066	8.42713	6.42303
MB-4266	7.61987	6.4271
MB-6160	6.98882	6.4321
MB-5620	6.43541	6.43349
MB-7024	6.70571	6.43802
MB-6280	7.26997	6.43908
MB-3556	6.80096	6.44276
MB-4836	8.34881	6.44599
MB-5318	6.86877	6.44792
MB-3046	6.63226	6.4487
MB-2954	6.30292	6.44943
MB-3103	7.85511	6.45403
MB-6223	6.69558	6.4569
MB-0577	6.60111	6.45818
MB-7181	8.87553	6.45927
MB-4737	7.06864	6.4615
MB-5541	7.1596	6.4638
MB-4270	8.10858	6.46933
MB-3476	7.80829	6.47373
MB-0660	7.44992	6.47455
MB-3253	6.44405	6.47476
MB-7008	6.76443	6.48022
MB-0318	6.02238	6.48096
MB-2919	6.64076	6.48106
MB-5001	7.01548	6.48195
MB-4770	7.59293	6.48359
MB-4733	7.70382	6.48997
MB-7121	7.25091	6.4939
MB-3006	6.46535	6.49815
MB-3181	8.96307	6.50004
MB-4408	8.56318	6.50072
MB-5272	7.89887	6.50434
MB-0606	7.49214	6.50679
MB-7123	7.92156	6.50878
MB-0262	7.94672	6.51377
MB-4348	6.24116	6.51822
MB-0611	8.19788	6.52092
MB-0230	6.19532	6.52146
MB-6224	6.78567	6.52169
MB-6284	6.41774	6.52723
MB-0464	7.641	6.53041
MB-4778	6.33879	6.53826
MB-0613	7.35908	6.54255
MB-4018	6.72874	6.55187
MB-2844	8.37876	6.5591
MB-0601	7.156	6.55999
MB-6228	6.67449	6.56957
MB-7059	7.66142	6.57785
MB-0428	8.37056	6.58392
MB-7069	6.84886	6.58915
MB-5431	6.72814	6.59983
MB-3528	6.644	6.61306
MB-2795	8.0176	6.6167
MB-7159	6.60562	6.62494
MB-2753	6.81019	6.62618
MB-7066	6.18894	6.6273
MB-5577	6.80296	6.63178
MB-0117	6.52444	6.63945
MB-4862	6.93587	6.66013
MB-5651	8.19399	6.66435
MB-0494	7.82477	6.66993
MB-6143	6.57671	6.67032
MB-4859	6.53099	6.67553
MB-3297	6.32782	6.67807
MB-3525	6.64647	6.681
MB-5200	7.47318	6.69034
MB-5446	7.20588	6.69101
MB-4189	10.0458	6.69129
MB-0154	6.40568	6.6975
MB-5072	6.20684	6.70114
MB-5468	7.64488	6.70533
MB-5596	6.77353	6.71088
MB-0467	7.4065	6.71104
MB-6100	8.72994	6.71453
MB-0391	6.71183	6.71605
MB-5638	7.99971	6.72155
MB-2929	7.31407	6.72809
MB-7143	6.69198	6.72928
MB-7187	7.53107	6.7323
MB-3497	7.60173	6.73263
MB-4879	6.39834	6.73751
MB-5459	6.5486	6.73759
MB-6157	7.29784	6.73914
MB-4640	6.25944	6.73965
MB-4154	7.77968	6.74022
MB-4351	7.87647	6.74242
MB-4417	7.99299	6.74755
MB-5292	9.06757	6.7492
MB-5409	7.31825	6.74969
MB-4224	7.39857	6.75646
MB-5601	6.95138	6.76148
MB-4098	7.75897	6.76771
MB-3502	7.97354	6.77464
MB-0475	6.90449	6.77488
MB-0192	6.98515	6.78371
MB-2984	7.94077	6.79034
MB-7207	7.41707	6.79524
MB-5534	6.55994	6.79825
MB-0906	8.09955	6.80215
MB-0249	6.88147	6.80793
MB-5120	7.07039	6.80916
MB-4796	7.77418	6.81363
MB-5238	8.2482	6.81588
MB-5350	7.06916	6.8238
MB-0365	7.29697	6.8281
MB-5530	6.36814	6.82881
MB-3576	7.77875	6.83741
MB-7102	6.41585	6.83866
MB-4993	7.14866	6.84079
MB-6287	6.15768	6.84808
MB-5505	8.03806	6.85096
MB-4000	8.63082	6.85245
MB-3978	7.02008	6.85403
MB-5327	6.81487	6.86011
MB-4233	7.81405	6.8622
MB-6337	6.36751	6.8642
MB-0194	7.42652	6.87278
MB-0035	6.47739	6.87288
MB-0302	7.69351	6.87433
MB-7067	6.40865	6.88292
MB-2517	7.5212	6.90606
MB-0155	6.15134	6.91196
MB-0294	7.76863	6.91362
MB-0615	6.3084	6.91587
MB-3028	6.84471	6.91954
MB-6334	8.98921	6.92599
MB-4928	8.06711	6.93373
MB-0039	9.33785	6.93402
MB-4942	8.44672	6.94808
MB-7038	6.36908	6.95712
MB-4276	8.49768	6.96417
MB-3275	7.74415	6.97072
MB-6169	6.76224	6.97847
MB-0200	6.64754	6.97869
MB-0006	7.91836	6.97946
MB-5458	6.53665	6.97957
MB-5499	6.45368	6.98666
MB-4886	7.87288	6.98695
MB-5176	6.42029	6.99389
MB-7045	7.20691	6.99552
MB-6039	7.26613	6.99601
MB-0152	7.58445	7.00261
MB-0054	7.79009	7.0033
MB-4956	6.43042	7.00785
MB-4003	8.31517	7.00795
MB-6305	7.10483	7.00821
MB-0581	6.16861	7.01072
MB-6082	7.37717	7.01075
MB-0170	7.73243	7.01132
MB-7014	7.23327	7.02875
MB-7256	7.35216	7.04391
MB-5426	6.61187	7.04712
MB-0372	6.31504	7.04746
MB-0060	7.98639	7.05053
MB-0361	7.17203	7.05429
MB-5514	8.08793	7.05773
MB-5478	7.80014	7.05787
MB-4992	7.06905	7.05963
MB-0593	6.33196	7.06301
MB-5155	6.83172	7.06379
MB-0895	7.64888	7.06537
MB-0596	6.90287	7.06834
MB-3007	8.33926	7.07289
MB-4982	7.22982	7.07309
MB-5097	6.87536	7.07886
MB-0626	7.90719	7.09436
MB-5127	6.95055	7.09699
MB-3350	6.05931	7.09849
MB-4725	7.52168	7.10353
MB-7039	6.42814	7.10647
MB-4649	7.60736	7.10881
MB-5315	6.98904	7.12281
MB-2564	6.13038	7.12453
MB-5164	7.03672	7.14051
MB-4618	8.24056	7.14905
MB-4303	9.17056	7.15173
MB-6010	7.191	7.15281
MB-0659	5.71006	7.15813
MB-5602	6.53718	7.15843
MB-5551	6.20226	7.16478
MB-0148	6.84247	7.16719
MB-0221	6.74909	7.17062
MB-5483	6.91346	7.17378
MB-5154	6.38104	7.17641
MB-5526	6.59275	7.17649
MB-5558	6.15301	7.17989
MB-7249	6.80523	7.18358
MB-7079	6.59938	7.18673
MB-6318	6.76701	7.19015
MB-0482	7.98599	7.19028
MB-7073	7.4782	7.19441
MB-3479	7.17117	7.197
MB-2513	7.34286	7.19838
MB-0239	8.68983	7.20409
MB-2686	6.5316	7.21086
MB-5351	6.11571	7.21163
MB-0476	7.97688	7.21618
MB-0492	6.1621	7.21816
MB-2963	6.97807	7.22059
MB-4809	7.17682	7.23293
MB-5441	8.07182	7.24433
MB-7145	7.37717	7.24516
MB-5266	8.06976	7.25294
MB-2728	8.51215	7.2691
MB-5215	5.85611	7.27529
MB-4004	8.46277	7.27914
MB-4643	6.52626	7.27998
MB-6187	6.19639	7.28474
MB-2849	6.75539	7.28536
MB-4949	6.94859	7.28716
MB-4688	7.10167	7.28936
MB-3470	7.06288	7.29259
MB-6068	7.30222	7.30062
MB-0165	6.55275	7.30392
MB-3429	6.7505	7.30706
MB-0378	8.00887	7.30742
MB-0525	8.1383	7.30767
MB-5652	6.00058	7.3146
MB-4763	7.75363	7.31802
MB-0552	7.10815	7.31926
MB-5593	8.78414	7.32087
MB-5271	7.45538	7.32254
MB-5189	6.83465	7.32286
MB-4880	7.63275	7.32331
MB-3702	7.63193	7.33194
MB-7199	6.60944	7.33375
MB-5178	7.85879	7.33434
MB-0536	7.22495	7.33572
MB-6182	7.91678	7.34542
MB-0022	6.65417	7.3501
MB-7269	7.94569	7.35143
MB-4858	6.86305	7.3517
MB-0542	7.83448	7.36101
MB-7090	7.53061	7.36212
MB-0443	7.14651	7.36251
MB-5571	6.59847	7.37177
MB-3025	7.585	7.37847
MB-6053	8.28858	7.38092
MB-4695	6.16315	7.3823
MB-0241	6.61887	7.38578
MB-5311	6.87246	7.38779
MB-5329	7.71849	7.39355
MB-3492	8.76921	7.39416
MB-7135	6.48419	7.40305
MB-7104	8.19788	7.41055
MB-5199	6.83058	7.41176
MB-2792	7.90874	7.41712
MB-5166	6.75807	7.42055
MB-2556	6.63658	7.42766
MB-4712	6.6708	7.43979
MB-3272	7.11784	7.44369
MB-0638	6.12787	7.44567
MB-5270	6.30429	7.4479
MB-6152	7.39013	7.45024
MB-5102	7.54457	7.45194
MB-6048	8.19133	7.46256
MB-3412	6.93778	7.46482
MB-0582	6.16495	7.47102
MB-7122	7.20472	7.47153
MB-5190	7.56711	7.47218
MB-4729	6.59666	7.47398
MB-0008	7.68773	7.47491
MB-5116	6.74033	7.4796
MB-5175	7.08498	7.48748
MB-5628	8.95334	7.48943
MB-5235	5.7212	7.501
MB-5521	6.86267	7.51668
MB-5062	6.84655	7.51737
MB-6116	8.03725	7.5193
MB-0442	6.48879	7.52268
MB-0485	7.39558	7.52282
MB-6059	8.93133	7.52294
MB-3467	6.24927	7.52331
MB-6344	6.72413	7.52897
MB-4639	8.29554	7.53046
MB-0097	6.04441	7.5329
MB-4872	7.56407	7.53481
MB-2845	7.29676	7.54142
MB-0663	7.17285	7.55183
MB-2764	6.30052	7.55292
MB-3487	7.0125	7.55771
MB-4957	6.99963	7.55817
MB-0484	5.90578	7.56463
MB-5470	7.10066	7.56631
MB-3842	7.26783	7.56732
MB-0389	6.65971	7.56938
MB-7275	6.77445	7.57203
MB-5392	8.55748	7.57847
MB-0286	6.56416	7.58643
MB-3360	6.14154	7.58944
MB-5253	6.57079	7.59442
MB-0265	6.89857	7.60738
MB-4697	6.73069	7.60832
MB-3402	7.96349	7.60909
MB-3536	6.63555	7.61005
MB-3606	7.17374	7.61354
MB-2750	6.0056	7.6152
MB-2742	7.02133	7.6164
MB-7226	6.9094	7.61883
MB-4721	6.59365	7.61974
MB-2953	8.15364	7.621
MB-0388	6.84465	7.62271
MB-7279	8.88829	7.62697
MB-5576	8.31213	7.63251
MB-4930	8.4358	7.63409
MB-4426	9.11868	7.63751
MB-4667	6.3772	7.63836
MB-0081	6.73764	7.64622
MB-3754	7.79316	7.65311
MB-0877	6.2232	7.65347
MB-2801	8.74411	7.65586
MB-0112	8.29062	7.65814
MB-0374	7.55193	7.65914
MB-7127	8.03059	7.66752
MB-5088	6.8883	7.6718
MB-0528	7.37772	7.67564
MB-5418	6.78892	7.67659
MB-0369	6.62821	7.67833
MB-3153	9.15539	7.68147
MB-0120	7.75139	7.68318
MB-6063	8.24558	7.68361
MB-3300	8.58193	7.68389
MB-2642	7.58396	7.68524
MB-0222	6.84809	7.68586
MB-7266	7.46316	7.69011
MB-2858	8.77037	7.69385
MB-5093	8.77496	7.69596
MB-6022	6.34754	7.69726
MB-7074	6.13343	7.69992
MB-5267	6.97517	7.70393
MB-5580	7.75206	7.70414
MB-6146	6.672	7.71561
MB-0189	6.49466	7.72004
MB-0501	8.10843	7.73049
MB-3088	6.29906	7.73198
MB-2900	7.14144	7.73576
MB-3707	6.90265	7.73713
MB-4834	7.39395	7.73952
MB-4825	6.98774	7.74027
MB-6114	6.87308	7.74061
MB-5482	6.49211	7.7435
MB-4887	6.99551	7.74759
MB-6329	7.98088	7.78087
MB-5559	5.89351	7.78142
MB-5339	8.33084	7.78158
MB-5139	7.56452	7.79448
MB-4623	7.80166	7.7968
MB-5068	7.94876	7.801
MB-7007	7.88648	7.8019
MB-4357	8.09237	7.80287
MB-3526	8.25048	7.80572
MB-7094	7.244	7.80706
MB-0657	7.86251	7.80913
MB-5212	6.87828	7.81389
MB-0666	8.29684	7.81598
MB-3035	8.55533	7.8211
MB-2754	6.26777	7.82358
MB-4235	7.0339	7.8256
MB-0014	6.64076	7.84308
MB-7043	6.95215	7.84526
MB-0215	8.42109	7.84891
MB-4878	7.12423	7.85093
MB-3008	6.21232	7.851
MB-7250	7.16236	7.87151
MB-5454	6.80389	7.87224
MB-2796	6.85688	7.87469
MB-0339	6.93841	7.87537
MB-5552	7.36244	7.87573
MB-5563	8.03559	7.88391
MB-7286	6.24562	7.89333
MB-4871	7.81055	7.89448
MB-6080	7.83026	7.89519
MB-7020	6.98281	7.8957
MB-4343	8.91052	7.89667
MB-0373	7.04771	7.9009
MB-4669	6.96925	7.90606
MB-5230	6.56947	7.91418
MB-4716	7.95899	7.92707
MB-7285	6.705	7.92791
MB-5196	6.15724	7.93408
MB-3614	7.62124	7.93657
MB-3453	7.47811	7.94118
MB-5019	6.77717	7.94689
MB-5195	7.32691	7.95163
MB-4651	7.01467	7.95271
MB-5427	7.76747	7.95855
MB-4986	6.83377	7.96284
MB-4599	6.58635	7.96833
MB-7263	6.26108	7.97051
MB-2634	6.40817	7.97688
MB-3064	6.4368	7.97981
MB-0375	6.65308	7.98489
MB-5078	7.61213	7.98601
MB-7151	6.55483	7.99129
MB-2843	7.25169	7.994
MB-6052	6.46352	7.99705
MB-6044	9.45888	8.00998
MB-4800	6.31992	8.01085
MB-5366	7.29264	8.01476
MB-3466	7.31625	8.01629
MB-0068	8.10858	8.02313
MB-0123	6.46974	8.02876
MB-3165	8.02362	8.03296
MB-3167	8.55279	8.03319
MB-0292	6.61998	8.03522
MB-7270	7.73994	8.037
MB-6014	6.3413	8.04035
MB-4281	7.51795	8.04127
MB-7086	8.65153	8.043
MB-7236	6.95575	8.04501
MB-4937	7.69238	8.04738
MB-5277	7.60975	8.04982
MB-0083	6.28005	8.05153
MB-0168	6.88925	8.05928
MB-4791	7.52502	8.06194
MB-4642	8.18745	8.06232
MB-0364	8.49271	8.06287
MB-7057	6.92663	8.06427
MB-7227	7.09608	8.06485
MB-3016	7.83658	8.07361
MB-7018	6.8519	8.07756
MB-2939	6.56792	8.07795
MB-0147	7.74999	8.08239
MB-0598	7.17729	8.0916
MB-5179	7.20761	8.09375
MB-5014	6.64802	8.10496
MB-5477	7.2771	8.10667
MB-5533	7.0485	8.11203
MB-0261	7.04848	8.11452
MB-4704	7.6318	8.11572
MB-0245	6.46066	8.11585
MB-6184	8.47229	8.11701
MB-0534	6.11412	8.12486
MB-0344	6.44192	8.12502
MB-7161	8.04336	8.12653
MB-5549	6.16388	8.13051
MB-5227	7.0408	8.13367
MB-7131	7.37761	8.13849
MB-3488	8.02597	8.14101
MB-5381	7.86079	8.14113
MB-3439	6.19825	8.14483
MB-0005	6.91488	8.14582
MB-5101	8.01539	8.15283
MB-0367	8.1701	8.16006
MB-0573	7.07785	8.16327
MB-4977	7.24715	8.16372
MB-5653	8.10397	8.17021
MB-4846	8.1109	8.17239
MB-5384	8.24594	8.17424
MB-7289	6.18045	8.17452
MB-0288	7.41884	8.1749
MB-0471	7.27904	8.17526
MB-2767	6.99164	8.17678
MB-5645	7.8963	8.18082
MB-6229	6.19425	8.18124
MB-0188	6.6934	8.18486
MB-5073	6.29472	8.19292
MB-3852	6.43839	8.19425
MB-2970	6.43992	8.19579
MB-2846	6.68405	8.19795
MB-4900	7.63413	8.19798
MB-4598	8.03334	8.19988
MB-7264	7.43849	8.20281
MB-2896	7.63419	8.20337
MB-5646	7.16494	8.20418
MB-0487	6.1673	8.21156
MB-0421	6.85075	8.21326
MB-6122	8.13331	8.21453
MB-2848	7.90671	8.22006
MB-0585	8.26621	8.22149
MB-5331	6.05752	8.22387
MB-2823	7.1855	8.22539
MB-7283	6.31337	8.22713
MB-6273	7.0116	8.23137
MB-5143	7.84695	8.23404
MB-5124	7.56766	8.2395
MB-5332	8.16661	8.24292
MB-0479	7.02827	8.24577
MB-5511	6.84034	8.24635
MB-2617	6.84751	8.25228
MB-2835	7.97335	8.25486
MB-0272	6.82739	8.26002
MB-0315	6.7835	8.26101
MB-5186	8.82544	8.26205
MB-0418	5.94683	8.26259
MB-2803	7.46173	8.278
MB-3102	6.4929	8.27872
MB-6208	8.05004	8.27888
MB-2927	6.70067	8.28486
MB-7233	6.59767	8.29055
MB-0285	6.20603	8.29575
MB-5134	6.60007	8.29721
MB-0173	7.58985	8.29784
MB-5584	6.4447	8.29975
MB-3121	6.53181	8.30016
MB-0282	7.10691	8.3005
MB-0291	6.33334	8.3015
MB-4283	7.99735	8.30215
MB-4119	7.07433	8.30614
MB-0522	6.35352	8.3086
MB-6217	7.57896	8.30867
MB-0458	6.53565	8.3118
MB-0531	6.54908	8.31557
MB-7092	7.52213	8.31689
MB-3104	7.16507	8.31802
MB-0109	7.07637	8.32036
MB-6330	6.10183	8.32266
MB-4145	9.68666	8.32737
MB-5556	7.96053	8.32932
MB-5493	9.13124	8.33036
MB-0527	6.21919	8.3317
MB-5020	7.38237	8.33977
MB-6113	7.00478	8.34019
MB-5157	6.91765	8.34065
MB-7189	8.39146	8.34243
MB-3361	6.33591	8.34355
MB-5063	6.66738	8.34818
MB-0637	7.46599	8.34969
MB-0171	6.28595	8.35152
MB-0341	7.13607	8.35234
MB-0553	8.01504	8.35794
MB-0451	5.66514	8.35797
MB-4818	6.86268	8.35998
MB-5060	6.88873	8.36038
MB-5457	6.45895	8.36289
MB-7153	6.26387	8.36333
MB-0393	6.24088	8.36572
MB-3748	8.83944	8.36575
MB-3303	8.60511	8.36852
MB-0623	6.42783	8.36932
MB-0632	7.16117	8.36937
MB-0244	6.17125	8.37467
MB-4126	7.80804	8.37778
MB-5396	7.10699	8.38086
MB-4289	6.60832	8.39614
MB-7243	7.71701	8.398
MB-6019	7.43617	8.39937
MB-0452	7.32638	8.40262
MB-4981	6.7827	8.40503
MB-5579	6.75833	8.41018
MB-6092	7.14771	8.41058
MB-5221	6.78574	8.4198
MB-7048	8.00679	8.41995
MB-0616	6.58172	8.421
MB-7152	7.14648	8.42486
MB-4626	8.67401	8.42996
MB-5453	6.65912	8.43241
MB-2626	6.3125	8.43379
MB-3031	7.61119	8.43595
MB-5378	7.87829	8.43642
MB-0437	6.13595	8.43953
MB-4264	8.20979	8.44121
MB-0882	7.70098	8.44266
MB-4784	7.53267	8.44536
MB-3122	6.57311	8.44588
MB-0353	7.61401	8.45068
MB-6051	7.08092	8.45599
MB-0591	6.64304	8.45939
MB-5635	7.37373	8.46998
MB-4925	8.07151	8.47117
MB-5118	6.21338	8.4751
MB-0624	6.43	8.47938
MB-5322	7.5597	8.48463
MB-0410	6.43896	8.48542
MB-0621	6.5464	8.48691
MB-0551	5.75183	8.48803
MB-0899	6.3097	8.49118
MB-0349	8.46429	8.49132
MB-4873	7.31361	8.49464
MB-5617	8.6876	8.4994
MB-5184	6.41722	8.49993
MB-5455	6.51662	8.50189
MB-0597	6.19877	8.50594
MB-0576	6.63565	8.51164
MB-3865	6.40148	8.51497
MB-3341	6.69291	8.52035
MB-5110	6.34667	8.53405
MB-5152	7.84838	8.5351
MB-7011	6.57265	8.5352
MB-0575	7.88091	8.53834
MB-5313	6.83136	8.54065
MB-3711	7.42974	8.5424
MB-5039	8.24988	8.54468
MB-6319	6.23805	8.54837
MB-0434	6.52298	8.54908
MB-5193	6.56131	8.55022
MB-0412	8.62352	8.55599
MB-3033	6.83297	8.55622
MB-5130	7.07065	8.56604
MB-3459	8.06161	8.56866
MB-0107	7.61982	8.57646
MB-0469	6.49501	8.58338
MB-6164	6.69304	8.58346
MB-5004	9.2042	8.58365
MB-0111	6.6616	8.58546
MB-0537	6.42593	8.59008
MB-4005	6.88692	8.59123
MB-7160	7.02047	8.59271
MB-4760	6.29358	8.59339
MB-0395	8.78397	8.59473
MB-0644	6.55398	8.59541
MB-0619	7.68968	8.60073
MB-7022	6.89542	8.60382
MB-0360	7.84507	8.60802
MB-5373	8.77122	8.60882
MB-6050	6.39306	8.60914
MB-3298	6.37353	8.60962
MB-5066	7.81401	8.61283
MB-0342	6.21125	8.61527
MB-5239	8.1357	8.61786
MB-0519	7.81249	8.62209
MB-6271	6.69304	8.62303
MB-4012	6.40363	8.62344
MB-3083	7.50983	8.62695
MB-2772	6.84069	8.62884
MB-2708	6.90912	8.62985
MB-0607	6.72263	8.63102
MB-5405	6.12109	8.63488
MB-0093	7.8178	8.63823
MB-0609	6.4851	8.64061
MB-6211	7.1557	8.64251
MB-5167	6.83288	8.64477
MB-0101	6.80696	8.65316
MB-5163	8.36023	8.6564
MB-6107	6.41052	8.66026
MB-7287	7.40761	8.66255
MB-2610	6.10876	8.66283
MB-7298	6.48548	8.66622
MB-4829	7.54505	8.66806
MB-6297	6.57469	8.67042
MB-6194	6.43923	8.67046
MB-5388	6.957	8.67075
MB-4046	7.26437	8.67158
MB-0653	6.02463	8.67442
MB-2951	6.73695	8.67474
MB-7051	6.46291	8.67765
MB-7046	7.65945	8.68179
MB-0236	7.07312	8.68716
MB-4213	6.95055	8.68843
MB-0578	5.95174	8.69333
MB-0306	7.14623	8.69572
MB-0202	6.38145	8.69915
MB-0176	5.85948	8.70242
MB-7050	7.15359	8.70259
MB-6238	7.01039	8.70282
MB-4814	7.77387	8.7098
MB-4222	7.61072	8.70987
MB-6167	6.06434	8.71111
MB-6231	6.62927	8.71194
MB-5604	7.37373	8.71534
MB-2613	7.52259	8.71737
MB-0630	6.88104	8.71815
MB-7260	6.07002	8.72003
MB-5543	6.94233	8.72417
MB-5383	6.96037	8.72419
MB-4627	6.28009	8.72544
MB-0884	6.74217	8.72739
MB-3582	6.85998	8.72739
MB-3357	6.77354	8.7274
MB-2769	7.15567	8.72991
MB-0569	7.00777	8.73547
MB-7083	7.97218	8.73579
MB-2971	6.64496	8.73647
MB-0235	8.8214	8.7367
MB-3328	6.55612	8.742
MB-4805	7.38782	8.74217
MB-6007	7.14059	8.744
MB-0550	5.9447	8.74653
MB-0509	7.14984	8.74828
MB-4882	6.69059	8.75075
MB-4941	6.74343	8.75163
MB-2616	6.23299	8.75335
MB-5171	6.24618	8.75409
MB-5074	6.97059	8.7563
MB-6346	9.00191	8.75707
MB-0125	8.52535	8.7601
MB-4127	7.0358	8.76225
MB-5107	9.01266	8.7626
MB-6021	6.53298	8.76536
MB-4752	6.76443	8.76711
MB-7111	8.18602	8.76729
MB-6103	7.59043	8.76761
MB-7142	6.42656	8.76858
MB-4141	9.44059	8.77037
MB-0313	6.92888	8.77285
MB-7097	8.26402	8.77401
MB-4723	6.26804	8.77501
MB-2819	7.51348	8.77594
MB-0102	8.70464	8.77613
MB-0655	6.97959	8.7857
MB-6181	6.75927	8.78799
MB-5218	8.11956	8.78851
MB-4686	6.96646	8.79028
MB-2994	8.25811	8.79384
MB-0167	6.86312	8.79496
MB-6302	6.77109	8.79533
MB-5233	7.19554	8.79586
MB-5613	6.80662	8.79805
MB-5395	6.86687	8.80433
MB-4342	6.6844	8.80573
MB-0363	7.56196	8.80611
MB-5084	7.62857	8.81212
MB-7091	6.0953	8.81484
MB-5326	7.17874	8.81743
MB-2614	7.09585	8.82111
MB-6192	7.78753	8.82383
MB-0290	6.49142	8.82688
MB-4033	7.08498	8.82993
MB-4779	7.10437	8.83088
MB-0010	7.21895	8.83235
MB-7060	6.81652	8.83485
MB-6012	7.14771	8.83516
MB-4750	6.55145	8.83657
MB-4987	6.15405	8.83995
MB-7002	6.85075	8.84052
MB-6232	6.42971	8.84364
MB-0308	6.21262	8.84592
MB-5347	8.77864	8.8497
MB-7029	6.89897	8.85136
MB-4368	7.14226	8.85329
MB-0411	7.0746	8.8599
MB-4324	6.69847	8.86013
MB-4860	7.29353	8.86454
MB-7254	6.89582	8.86863
MB-5308	7.22733	8.87076
MB-3545	6.74078	8.8713
MB-5358	6.65521	8.87713
MB-2999	9.1434	8.87713
MB-2944	6.43385	8.88049
MB-0580	7.02973	8.8865
MB-0386	6.30825	8.88881
MB-3874	7.06834	8.889
MB-0379	7.04596	8.88933
MB-0872	7.12351	8.88968
MB-0175	9.10881	8.89037
MB-4991	7.04347	8.89095
MB-4767	8.42234	8.89868
MB-2779	8.42525	8.90025
MB-0394	8.89644	8.90175
MB-5590	6.63251	8.90241
MB-4274	8.29174	8.90706
MB-7130	8.38621	8.90917
MB-7041	6.29185	8.91068
MB-5049	7.84922	8.91233
MB-4230	6.93163	8.91836
MB-4644	6.39452	8.9205
MB-5161	6.23434	8.92183
MB-5399	8.89081	8.92292
MB-3301	6.23196	8.92371
MB-4529	9.49262	8.92611
MB-0305	8.7865	8.92924
MB-5045	8.88177	8.93259
MB-4908	7.55804	8.93302
MB-0317	7.08616	8.93432
MB-4381	9.71141	8.9389
MB-0392	7.03483	8.94236
MB-0328	6.63787	8.94319
MB-6147	6.38042	8.9437
MB-5518	8.79295	8.9473
MB-0459	6.80942	8.94944
MB-3436	6.89196	8.95105
MB-4718	6.20708	8.95286
MB-2815	6.00336	8.95349
MB-0636	6.6428	8.95368
MB-0358	6.60435	8.95421
MB-6226	6.45072	8.95621
MB-6190	6.08528	8.95926
MB-5280	8.34433	8.95975
MB-0184	6.45159	8.96312
MB-4976	6.3125	8.97041
MB-5113	6.23413	8.97124
MB-2760	6.26496	8.97145
MB-7076	8.93133	8.97249
MB-2933	6.68775	8.97489
MB-5502	7.50283	8.97492
MB-5397	7.63084	8.97618
MB-5444	6.97723	8.9767
MB-6071	7.2765	8.97903
MB-3002	6.55365	8.98024
MB-7100	6.71004	8.98619
MB-4798	6.37888	8.99072
MB-7168	6.91917	8.99573
MB-4079	7.57896	8.99962
MB-7215	7.04892	9.00165
MB-2749	6.11757	9.00222
MB-2744	6.09891	9.00529
MB-7174	6.87347	9.00705
MB-5334	8.2911	9.00722
MB-0301	7.4262	9.01229
MB-7197	6.80259	9.01354
MB-6322	6.74901	9.01465
MB-5471	6.95414	9.02278
MB-0590	9.13493	9.02314
MB-7013	8.69605	9.02499
MB-5481	6.30533	9.02547
MB-6283	5.83732	9.02602
MB-0524	6.94509	9.0332
MB-4897	6.09724	9.0332
MB-0310	6.38179	9.03395
MB-5420	6.68876	9.03611
MB-7276	7.5568	9.04134
MB-3222	6.16008	9.04141
MB-5018	6.37268	9.04337
MB-7232	6.65876	9.04597
MB-6204	6.69959	9.0463
MB-4313	8.51704	9.04764
MB-5185	7.15882	9.04863
MB-7006	6.70462	9.05268
MB-0382	6.49272	9.05714
MB-4730	8.25588	9.05868
MB-0440	8.27174	9.06231
MB-4661	6.55244	9.06372
MB-4234	8.10227	9.06832
MB-7063	6.59389	9.06847
MB-0568	7.65218	9.06863
MB-0343	6.72558	9.07107
MB-7132	7.30789	9.07757
MB-0468	8.3271	9.07817
MB-5492	6.65664	9.07859
MB-3871	6.20193	9.07962
MB-4484	6.61221	9.08059
MB-4764	6.44695	9.08347
MB-0325	7.01773	9.08701
MB-7150	8.17187	9.08865
MB-0128	6.18735	9.08922
MB-2536	6.6403	9.08964
MB-0266	6.40803	9.09097
MB-6042	6.49044	9.09133
MB-4743	6.07591	9.09244
MB-7005	6.85769	9.09308
MB-5050	7.19695	9.09448
MB-3171	8.79131	9.09678
MB-0205	6.50327	9.10054
MB-5589	6.17642	9.10735
MB-5191	6.29703	9.10893
MB-0641	6.08423	9.10899
MB-5293	7.34769	9.11287
MB-5562	7.07769	9.11463
MB-2763	6.29885	9.1159
MB-0256	6.4742	9.11711
MB-4828	6.31279	9.11837
MB-2752	7.60844	9.11898
MB-0425	6.82225	9.12132
MB-7237	7.02661	9.12163
MB-3344	6.21587	9.12179
MB-6105	7.44844	9.12316
MB-6118	6.88424	9.12409
MB-6300	6.26218	9.12595
MB-2730	6.18117	9.12667
MB-0133	6.52181	9.12954
MB-4674	7.19368	9.13377
MB-5641	6.72055	9.13622
MB-4120	6.83241	9.13753
MB-0904	6.52182	9.1415
MB-5064	6.31232	9.14762
MB-0398	7.65142	9.1482
MB-0472	8.31575	9.1518
MB-3252	6.29328	9.15328
MB-0199	7.58049	9.15861
MB-4685	6.66713	9.15937
MB-7093	7.02372	9.16237
MB-4967	6.64326	9.16848
MB-5011	7.32863	9.17006
MB-0304	8.10743	9.17517
MB-5550	6.38119	9.17683
MB-2947	6.61624	9.17969
MB-4933	6.89288	9.18183
MB-4339	8.04336	9.18343
MB-4998	7.29981	9.18527
MB-4653	5.91254	9.18558
MB-3378	6.27818	9.18819
MB-7044	6.33526	9.18976
MB-6108	7.0715	9.18985
MB-7277	6.2594	9.1935
MB-7292	7.67716	9.19389
MB-0231	6.50929	9.19472
MB-5324	6.71664	9.19751
MB-3110	7.16511	9.20542
MB-0521	6.19536	9.20626
MB-0106	6.52551	9.20694
MB-2983	6.97677	9.20778
MB-3013	6.72775	9.21202
MB-5626	7.41906	9.21447
MB-0124	6.52361	9.21459
MB-0377	7.4585	9.21493
MB-7238	6.27747	9.22049
MB-4059	6.53832	9.22449
MB-5027	6.41143	9.23179
MB-3295	6.22757	9.23274
MB-2969	6.27968	9.23489
MB-7235	6.96259	9.23549
MB-0227	7.11269	9.2368
MB-0119	6.70704	9.24142
MB-5553	6.32247	9.24163
MB-4282	7.88385	9.2428
MB-5622	8.37158	9.24306
MB-0431	6.50075	9.24504
MB-0247	6.61691	9.24598
MB-3824	8.82652	9.24715
MB-5275	8.13048	9.24814
MB-2629	6.45715	9.24822
MB-4140	7.49946	9.24871
MB-4782	5.87474	9.24938
MB-4802	6.91173	9.24973
MB-0545	7.27254	9.25077
MB-5599	6.40293	9.25411
MB-6101	8.48185	9.25922
MB-5264	6.5919	9.26224
MB-7217	6.57911	9.26282
MB-4899	7.06595	9.26352
MB-4236	7.95698	9.26654
MB-0478	6.59628	9.26912
MB-0198	6.37346	9.27291
MB-4375	7.61982	9.2733
MB-5364	6.96219	9.27401
MB-0345	6.20013	9.27714
MB-7278	6.59213	9.27984
MB-5053	6.64133	9.28285
MB-0496	6.66468	9.28331
MB-5278	6.494	9.28423
MB-2725	5.83669	9.28597
MB-6083	6.6091	9.28621
MB-0203	7.8217	9.28651
MB-2624	6.7065	9.28731
MB-5177	6.14814	9.2879
MB-2851	7.92421	9.28887
MB-0197	7.49802	9.29143
MB-7001	6.66523	9.29637
MB-3021	6.38555	9.29701
MB-0144	6.52124	9.29726
MB-6024	7.13639	9.29976
MB-4978	6.77336	9.30011
MB-0383	7.8314	9.30252
MB-0356	6.98593	9.30697
MB-3797	7.25134	9.3075
MB-0228	6.13749	9.30992
MB-5305	6.63909	9.31036
MB-6200	7.34101	9.31271
MB-0426	6.29212	9.31433
MB-0503	8.00985	9.31453
MB-3050	7.21754	9.31506
MB-5614	7.78497	9.3172
MB-7196	7.14184	9.32303
MB-2765	6.77107	9.32713
MB-6234	6.51628	9.33307
MB-4173	7.00236	9.33657
MB-3085	6.80409	9.33848
MB-0605	7.0403	9.3451
MB-5629	6.83386	9.34711
MB-4869	6.77973	9.34862
MB-0422	6.86953	9.35295
MB-7231	8.93924	9.3567
MB-5473	8.26232	9.35713
MB-5407	7.17919	9.35854
MB-4785	8.64668	9.35878
MB-5147	7.12279	9.35985
MB-7000	7.53525	9.3611
MB-0145	6.3093	9.36291
MB-7137	7.35843	9.37184
MB-5486	6.81215	9.37309
MB-5582	5.98375	9.38459
MB-0279	7.39105	9.38466
MB-3388	6.51941	9.38545
MB-4996	7.04727	9.38716
MB-3049	6.9784	9.39006
MB-5105	6.17889	9.39181
MB-4306	6.71256	9.39216
MB-4390	6.55751	9.3923
MB-3254	6.69241	9.39376
MB-0233	6.20258	9.39884
MB-7193	8.27693	9.39931
MB-6263	6.73651	9.40328
MB-7010	6.6681	9.40332
MB-7173	6.65206	9.40616
MB-3403	6.48173	9.40648
MB-5377	6.87958	9.40978
MB-7293	7.41928	9.41279
MB-0427	7.46733	9.41588
MB-5273	8.14616	9.41832
MB-7032	6.6352	9.41844
MB-5603	7.68044	9.41897
MB-2838	6.14157	9.42153
MB-0463	6.18473	9.42232
MB-4691	7.29717	9.42273
MB-7107	6.69847	9.42527
MB-4855	7.09684	9.43014
MB-2721	6.92978	9.43152
MB-6001	6.72996	9.43248
MB-4870	6.41899	9.43506
MB-0880	6.4534	9.43717
MB-0650	6.68589	9.438
MB-5204	6.89503	9.44002
MB-0258	7.81961	9.44031
MB-6077	7.17369	9.44117
MB-5497	6.405	9.44733
MB-7101	6.31191	9.44857
MB-0380	6.45495	9.45026
MB-2793	7.13471	9.45391
MB-0439	6.55802	9.45572
MB-0362	6.44952	9.45618
MB-6218	7.31002	9.45624
MB-0263	6.35805	9.45715
MB-4894	6.85494	9.46126
MB-0614	7.70018	9.46137
MB-6312	8.20801	9.46507
MB-0243	6.85274	9.46694
MB-3092	6.61187	9.46825
MB-4710	6.8118	9.46963
MB-6179	6.49731	9.47086
MB-4578	7.32551	9.47115
MB-4310	7.65748	9.47138
MB-5160	7.57981	9.47709
MB-0480	6.35172	9.48674
MB-2778	6.21721	9.49046
MB-2867	6.6583	9.49146
MB-3365	6.25644	9.50038
MB-2774	6.34804	9.50227
MB-6195	6.3888	9.50821
MB-0122	6.0743	9.5103
MB-5119	6.38129	9.51071
MB-7080	6.31954	9.51073
MB-5361	8.42245	9.5123
MB-5197	7.51751	9.51279
MB-0507	6.88331	9.51761
MB-4994	6.15187	9.52043
MB-0139	5.62351	9.52142
MB-7042	6.51764	9.52536
MB-6075	6.07094	9.52958
MB-4212	6.42247	9.53275
MB-5345	6.7648	9.53385
MB-0554	6.41052	9.536
MB-4866	8.15442	9.53692
MB-7106	6.93133	9.53709
MB-4139	6.64823	9.53874
MB-0526	7.43477	9.53922
MB-4630	7.29741	9.54131
MB-3228	6.51613	9.54577
MB-4708	6.78308	9.54676
MB-0136	7.62011	9.55678
MB-0891	6.29522	9.55848
MB-7116	7.16827	9.56189
MB-0483	6.97572	9.56679
MB-2645	6.14661	9.56713
MB-4797	6.45961	9.57201
MB-5284	6.92274	9.57253
MB-5035	7.27625	9.57331
MB-5288	7.53475	9.57516
MB-7284	6.2976	9.57875
MB-3850	7.17889	9.58046
MB-7212	6.57637	9.58083
MB-7026	6.41052	9.58452
MB-0121	7.00291	9.58861
MB-7062	8.64033	9.59097
MB-5425	6.4055	9.59158
MB-0631	6.84377	9.59225
MB-5251	6.76224	9.59424
MB-5393	8.55627	9.59519
MB-0056	6.83478	9.59597
MB-7218	6.09243	9.59808
MB-4328	8.64559	9.59855
MB-0226	6.43447	9.59917
MB-0193	6.06672	9.6009
MB-5422	7.67765	9.6028
MB-3371	6.06752	9.60303
MB-0311	7.82584	9.60309
MB-0402	6.40582	9.60371
MB-0321	7.73206	9.60398
MB-7297	6.47228	9.60684
MB-7099	6.68693	9.6115
MB-5656	5.94643	9.61354
MB-4318	7.79877	9.61554
MB-0046	6.50261	9.61622
MB-7019	7.1427	9.61642
MB-2820	6.37154	9.61662
MB-3462	6.28781	9.61704
MB-5567	7.37391	9.62373
MB-4001	7.59379	9.62538
MB-5447	9.19299	9.62615
MB-6006	7.18085	9.62743
MB-4250	7.74846	9.62794
MB-2747	6.57312	9.63361
MB-3032	6.56777	9.63387
MB-2916	6.44478	9.63389
MB-7147	7.28572	9.63464
MB-4853	6.72055	9.63492
MB-3430	6.80581	9.63676
MB-7253	7.70716	9.639
MB-4634	6.36549	9.63958
MB-2711	6.04699	9.64275
MB-7028	6.82682	9.64546
MB-5261	6.64906	9.64609
MB-0649	6.38305	9.64734
MB-2901	8.71616	9.64872
MB-0260	6.97122	9.65086
MB-4843	6.18814	9.65095
MB-0177	6.70281	9.65148
MB-2770	6.2431	9.65168
MB-0116	6.19639	9.65347
MB-0466	7.17258	9.65394
MB-2840	7.73802	9.65409
MB-0513	8.79228	9.65792
MB-7244	6.37948	9.65817
MB-2786	6.51976	9.66406
MB-4735	7.97673	9.66541
MB-6133	6.16599	9.66724
MB-4362	7.26656	9.67001
MB-4959	6.84871	9.67243
MB-7112	6.79393	9.67275
MB-7170	8.06022	9.67347
MB-2996	7.27617	9.67355
MB-4794	7.03432	9.67431
MB-7004	6.25376	9.68146
MB-0207	6.74024	9.68727
MB-0309	6.35744	9.6899
MB-5360	7.65929	9.69031
MB-7228	6.25828	9.69115
MB-4709	7.0632	9.69319
MB-7072	8.21159	9.69349
MB-3838	6.48746	9.69447
MB-4705	6.16572	9.69789
MB-2931	7.63031	9.70265
MB-6233	6.72199	9.70508
MB-0419	8.67085	9.70653
MB-3266	6.88771	9.70748
MB-3854	6.57981	9.71339
MB-4329	7.02126	9.71458
MB-6201	6.657	9.72466
MB-0359	7.94897	9.72814
MB-6308	6.53332	9.7316
MB-6049	6.90823	9.73362
MB-5310	7.96945	9.73366
MB-6189	7.197	9.73548
MB-7220	6.3049	9.73595
MB-4671	7.10199	9.73621
MB-7216	6.45137	9.7382
MB-5048	7.14914	9.74449
MB-7133	7.55725	9.74524
MB-0541	7.06069	9.74749
MB-5402	7.36973	9.74761
MB-7095	7.12391	9.74831
MB-4934	8.52579	9.74886
MB-4017	6.36543	9.74974
MB-7162	7.22775	9.75206
MB-5452	6.20635	9.75257
MB-4292	6.77445	9.75448
MB-6018	7.18591	9.75535
MB-7138	6.47682	9.76008
MB-5092	6.41899	9.7631
MB-4970	6.57345	9.7633
MB-3037	6.26523	9.76394
MB-7003	6.61641	9.76518
MB-0253	6.12289	9.7664
MB-5592	6.14382	9.76786
MB-4883	6.95055	9.76806
MB-4822	7.48213	9.7705
MB-4670	8.95753	9.77054
MB-5201	6.45116	9.77216
MB-0474	7.17923	9.77414
MB-0897	6.48978	9.77677
MB-3105	6.41279	9.77777
MB-0336	6.31679	9.77832
MB-6281	8.39933	9.77936
MB-5519	6.50959	9.7799
MB-5013	8.93678	9.78912
MB-0642	7.2135	9.78986
MB-0505	7.37151	9.79323
MB-3079	6.43898	9.79433
MB-4839	6.57911	9.79599
MB-2814	6.61154	9.79682
MB-4442	7.80702	9.79785
MB-0397	6.17582	9.80269
MB-5330	6.72685	9.80299
MB-5429	6.67504	9.80368
MB-5059	6.48879	9.80595
MB-7144	7.03227	9.80615
MB-3437	6.71123	9.80731
MB-4898	7.21226	9.80833
MB-4692	9.60971	9.80926
MB-0095	6.4055	9.81382
MB-4790	6.96573	9.81415
MB-0151	6.71065	9.8149
MB-7176	7.57237	9.81713
MB-5169	7.26351	9.82012
MB-7164	6.50093	9.82163
MB-5144	7.19095	9.82194
MB-0273	6.85636	9.82314
MB-0404	6.15665	9.82465
MB-7200	6.84427	9.82468
MB-6327	6.01555	9.82642
MB-5451	6.80997	9.83069
MB-3351	6.38425	9.83197
MB-4950	6.83579	9.8392
MB-5240	7.21811	9.84052
MB-7163	8.59974	9.84193
MB-7040	6.71724	9.84344
MB-7172	6.20799	9.8443
MB-5081	7.56196	9.84537
MB-6183	7.27563	9.84659
MB-0486	6.35773	9.84665
MB-7295	6.7296	9.8476
MB-0506	6.48375	9.85401
MB-0417	6.54337	9.85449
MB-5412	6.2283	9.85804
MB-0497	6.51258	9.8583
MB-2966	6.66826	9.85925
MB-5654	7.0648	9.8608
MB-2854	7.81508	9.86082
MB-5435	7.66678	9.86679
MB-3005	7.99655	9.87715
MB-7229	6.94622	9.87795
MB-6017	7.66678	9.87987
MB-4673	7.97598	9.88038
MB-0224	6.84284	9.88168
MB-5256	7.18489	9.88205
MB-4010	7.06371	9.88654
MB-6065	7.21585	9.88815
MB-2790	6.58657	9.88914
MB-5279	6.3577	9.89604
MB-5368	7.44395	9.89625
MB-0511	5.74288	9.89833
MB-4557	6.7439	9.90097
MB-3490	6.96162	9.90366
MB-5365	6.91033	9.90371
MB-5434	8.58434	9.91882
MB-6207	7.01242	9.92464
MB-5532	6.57046	9.9255
MB-5406	8.27082	9.9258
MB-6138	6.97046	9.93028
MB-4749	6.81105	9.93087
MB-3510	7.02702	9.93728
MB-2791	6.31311	9.93965
MB-4633	6.02998	9.94196
MB-4744	8.16543	9.9431
MB-0178	7.90294	9.94597
MB-6097	7.72991	9.94678
MB-6168	6.54674	9.94692
MB-5033	7.68692	9.95392
MB-0204	6.28562	9.95402
MB-5403	7.29419	9.95624
MB-4675	6.59178	9.95723
MB-5214	6.96259	9.96009
MB-0242	7.51748	9.96031
MB-3026	6.12966	9.96419
MB-6317	8.3018	9.96433
MB-4746	6.69847	9.96499
MB-0583	6.79804	9.96595
MB-4323	7.63563	9.96636
MB-7185	6.37735	9.96788
MB-7109	6.40268	9.96903
MB-0529	6.851	9.9709
MB-7167	6.3663	9.97365
MB-6254	6.35774	9.97393
MB-3450	8.03048	9.98197
MB-0232	6.37704	9.98446
MB-5489	6.66661	9.9847
MB-5636	6.67022	9.98471
MB-5510	6.86275	9.98611
MB-5043	6.33578	9.98615
MB-4418	6.99963	9.98716
MB-5404	6.74842	9.98726
MB-6253	5.99257	9.99017
MB-4806	6.2293	9.99129
MB-7085	6.75192	9.99141
MB-5640	7.20778	9.99175
MB-4738	6.06744	9.99221
MB-4827	6.01869	9.99238
MB-7157	6.7439	9.99383
MB-3781	6.07586	9.99598
MB-4681	6.45876	9.99635
MB-5463	7.14564	9.99963
MB-0270	6.12671	10.0013
MB-3389	7.35866	10.0038
MB-5410	7.10191	10.0052
MB-7058	6.62165	10.0106
MB-5300	6.67409	10.0113
MB-4641	6.1996	10.0113
MB-7128	6.82943	10.0147
MB-4968	7.51304	10.0152
MB-4966	6.73132	10.0171
MB-5317	6.99041	10.0196
MB-5583	7.30422	10.021
MB-3417	6.61291	10.0211
MB-2952	6.27803	10.0237
MB-5015	8.24528	10.0244
MB-7241	6.69377	10.0254
MB-0370	7.51771	10.0267
MB-7053	7.64588	10.0272
MB-0535	6.75927	10.0275
MB-4849	7.37413	10.0295
MB-4845	6.82221	10.0318
MB-4722	7.80601	10.038
MB-4682	7.96668	10.0404
MB-0368	8.19818	10.0426
MB-0544	6.44436	10.0433
MB-3530	6.75707	10.0484
MB-3060	7.61922	10.0488
MB-4278	7.43805	10.0523
MB-0640	6.68876	10.0525
MB-0172	6.95978	10.0527
MB-5484	6.47267	10.0539
MB-6171	7.60156	10.0551
MB-0234	6.82906	10.0603
MB-4353	6.32841	10.0609
MB-4719	7.66989	10.064
MB-6135	6.65558	10.0665
MB-0491	6.81165	10.0672
MB-6029	6.84771	10.0684
MB-6286	7.47681	10.0688
MB-2853	7.48575	10.071
MB-5098	6.85152	10.0751
MB-0143	6.18864	10.0794
MB-5224	6.54827	10.0815
MB-6185	6.36205	10.0873
MB-2797	7.93277	10.0914
MB-0586	6.46805	10.0978
MB-6030	6.33887	10.0981
MB-5291	6.97279	10.1018
MB-2712	6.03832	10.1061
MB-5490	6.53667	10.1124
MB-4851	8.01383	10.1136
MB-4739	6.61021	10.1145
MB-0295	6.04648	10.1234
MB-6214	6.17993	10.1236
MB-4706	9.03777	10.1303
MB-4742	6.79583	10.1316
MB-5306	7.77285	10.1341
MB-0504	6.56346	10.1426
MB-7234	7.17625	10.1443
MB-7219	8.24988	10.1446
MB-0257	6.83279	10.1447
MB-4603	6.53497	10.1472
MB-2781	6.48641	10.1503
MB-3379	6.2843	10.1505
MB-4961	6.53139	10.1519
MB-0512	6.30663	10.158
MB-5040	6.61187	10.1592
MB-4607	6.5173	10.16
MB-0264	6.58387	10.1611
MB-3381	6.28754	10.165
MB-4648	6.81913	10.1667
MB-6163	6.83553	10.1671
MB-4771	7.2946	10.1688
MB-0320	6.65336	10.1696
MB-4801	6.83921	10.1708
MB-6026	8.16722	10.1719
MB-7118	7.56571	10.1747
MB-2960	6.56806	10.1835
MB-4666	6.42894	10.1857
MB-4787	6.72053	10.1879
MB-4171	7.13152	10.189
MB-0654	6.24196	10.1908
MB-0646	7.82195	10.1923
MB-0490	6.84656	10.1926
MB-5428	6.24704	10.1927
MB-0002	6.63605	10.1946
MB-0600	5.96025	10.1954
MB-7230	6.71981	10.2017
MB-5495	6.30002	10.2032
MB-4322	7.56243	10.2112
MB-0229	8.43548	10.2189
MB-5472	7.77003	10.2203
MB-0324	7.0955	10.2252
MB-4374	6.79096	10.2285
MB-0166	7.36533	10.2291
MB-2705	6.3222	10.2301
MB-5642	6.26936	10.231
MB-7077	6.94781	10.2325
MB-0449	6.59361	10.2351
MB-5591	6.60167	10.2356
MB-4091	9.20328	10.25
MB-5647	7.50631	10.2521
MB-5117	6.60589	10.2568
MB-5150	6.78679	10.2584
MB-4011	7.04624	10.2634
MB-0384	6.718	10.267
MB-3840	7.46833	10.2708
MB-4832	6.32262	10.2795
MB-6069	6.3851	10.2813
MB-7195	7.09733	10.2844
MB-6212	6.41929	10.2951
MB-4962	6.10157	10.305
MB-7061	6.59456	10.3055
MB-0181	6.23912	10.3092
MB-0180	7.8568	10.3113
MB-5432	6.92665	10.3132
MB-0618	7.73842	10.317
MB-5243	6.87145	10.3187
MB-0571	6.14503	10.3231
MB-7171	6.37553	10.3254
MB-0413	8.26128	10.3271
MB-5290	7.16188	10.3284
MB-5211	8.18359	10.3309
MB-0574	6.53182	10.3324
MB-5122	6.20016	10.3328
MB-6011	7.8178	10.3338
MB-0028	6.4597	10.337
MB-5369	8.56524	10.339
MB-2932	8.26402	10.3393
MB-0036	6.36162	10.3444
MB-5287	7.40158	10.3525
MB-2990	7.13679	10.353
MB-4333	7.86759	10.3548
MB-5079	6.59973	10.3566
MB-0559	7.82479	10.3591
MB-4698	7.70608	10.3603
MB-6149	7.51468	10.3622
MB-0517	6.30833	10.3679
MB-0162	6.40687	10.3695
MB-6359	6.72705	10.3713
MB-4762	6.04806	10.3728
MB-5520	7.74051	10.3738
MB-6328	6.53631	10.3772
MB-5206	6.48161	10.3829
MB-4293	6.34822	10.3847
MB-0348	6.03507	10.3896
MB-7141	6.4011	10.3926
MB-4434	7.26261	10.3952
MB-0218	6.79328	10.4095
MB-4616	7.173	10.41
MB-7280	6.80523	10.4117
MB-3600	7.65613	10.4131
MB-2977	6.72436	10.4163
MB-0138	6.42269	10.4169
MB-5605	7.54178	10.4202
MB-5485	7.22292	10.421
MB-5398	7.09417	10.4285
MB-6225	6.25603	10.4293
MB-6239	6.34369	10.4337
MB-4591	8.51071	10.4367
MB-4148	7.89776	10.4374
MB-4867	6.41439	10.4434
MB-6256	6.00659	10.4456
MB-0268	6.36418	10.4457
MB-5328	7.18274	10.4539
MB-0603	6.0535	10.464
MB-0131	6.68236	10.4756
MB-4395	6.57265	10.4763
MB-4655	8.96788	10.4783
MB-7113	6.50059	10.4881
MB-4665	8.43395	10.4905
MB-6125	6.99121	10.5039
MB-7037	6.57133	10.5045
MB-5382	7.78591	10.5066
MB-4969	7.12123	10.5156
MB-7294	9.29271	10.5343
MB-4965	8.55566	10.5425
MB-5183	6.3792	10.5455
MB-5268	6.65621	10.5488
MB-0570	7.23283	10.5571
MB-4701	6.40217	10.5586
MB-7268	6.38633	10.5603
MB-0514	7.23708	10.5615
MB-7096	6.27264	10.563
MB-6008	7.87285	10.5664
MB-5086	6.17071	10.5701
MB-7056	6.75083	10.5712
MB-4593	7.97758	10.5734
MB-5424	7.09342	10.5742
MB-3548	7.70204	10.5794
MB-0587	7.14017	10.5829
MB-0114	5.9957	10.5865
MB-0445	7.84034	10.594
MB-4999	7.8128	10.6029
MB-4564	6.58013	10.6076
MB-6154	7.72095	10.6181
MB-0195	8.30282	10.635
MB-2745	6.13798	10.6518
MB-6079	6.91955	10.6582
MB-5389	7.01494	10.6664
MB-6141	7.41661	10.6899
MB-5370	7.95049	10.7038
MB-5597	8.25938	10.7085
MB-0366	7.71316	10.7131
MB-6257	6.15223	10.7227
MB-5464	6.30578	10.7335
MB-7124	8.0156	10.7355
MB-7015	6.17782	10.7788
MB-0584	6.44664	10.7963
MB-4008	7.80959	10.8028
MB-5401	8.02575	10.803
MB-5623	6.57412	10.8035
MB-5491	7.51648	10.8121
MB-7065	6.57297	10.8434
MB-2618	6.41272	10.8546
MB-4654	6.68947	10.8587
MB-4702	6.67728	10.8747
MB-4906	6.49472	10.8795
MB-5260	6.05628	10.8976
MB-0429	7.0403	10.9058
MB-5182	6.58932	10.9212
MB-6288	6.21535	10.9218
MB-5341	6.83211	10.9287
MB-4421	8.46911	10.9372
MB-7075	9.08155	10.9382
MB-0579	7.71591	10.9554
MB-4602	7.01403	10.9764
MB-5386	7.2796	10.9814
MB-0223	8.47273	11.046
MB-6306	7.92852	11.0505
MB-5244	6.37346	11.0581
MB-4672	7.12596	11.2193
MB-0470	6.07472	11.321
MB-7186	6.23085	11.3269
MB-4820	6.17443	11.4884
MB-5433	6.4689	11.8786
