# Supplementary material for: A role for Tau protein in maintaining ribosomal DNA stability and cytidine deaminase-deficient cell survival
Source: Nat Commun. 2017 Sep 25;8:693. doi: 10.1038/s41467-017-00633-1 (PMC5612969; doi:10.1038/s41467-017-00633-1)
Supplement: Supplementary file 5 — Supplementary Data 4 [file 41467_2017_633_MOESM5_ESM.xlsx]

## Sheet: Supplementary Data 4
Kidney renal papillary cell carcinoma (TCGA, RNA-seq)
Patient ID	CDA expression	MAPT expression
TCGA-B3-4104	20.025	28.1602
TCGA-B3-3926	2.6397	28.5966
TCGA-A4-7997	16.3021	34.4156
TCGA-G7-6792	11.8871	38.2615
TCGA-MH-A857	22.0488	48.4209
TCGA-F9-A7Q0	6.0637	52.5518
TCGA-BQ-5888	33.2103	53.7691
TCGA-2Z-A9JL	15.4068	62.6545
TCGA-5P-A9K4	34.6775	63.1795
TCGA-HE-7130	27.204	67.5063
TCGA-BQ-5883	34.9357	69.2361
TCGA-B1-A657	20.0746	77.1288
TCGA-DW-7841	38.6677	78.8668
TCGA-5P-A9K8	26.129	79.0323
TCGA-AL-3467	1.2864	80.1887
TCGA-G7-A8LC	25.2347	87.4413
TCGA-A4-A5DU	3.0084	88.4477
TCGA-IA-A40Y	8.1826	90.0086
TCGA-5P-A9KA	27.4406	98.6807
TCGA-A4-A5Y1	5.8721	99.1474
TCGA-GL-7773	36.308	99.7375
TCGA-DZ-6132	27.2929	101.555
TCGA-B3-A6W5	6.9853	102.573
TCGA-SX-A7SQ	15.0345	103.616
TCGA-G7-6789	13.3834	106.256
TCGA-DZ-6135	11.3278	107.099
TCGA-A4-A772	17.3611	115.625
TCGA-UZ-A9PU	17.7881	121.423
TCGA-A4-7583	8.8938	125.625
TCGA-UZ-A9PJ	2.832	131.89
TCGA-EV-5901	16.3094	134.923
TCGA-2Z-A9J3	2.8954	135.722
TCGA-A4-A6HP	27.8592	137.341
TCGA-B9-A5W7	35.1064	137.589
TCGA-AL-3466	10.1943	138.898
TCGA-4A-A93W	13.7123	141.546
TCGA-UN-AAZ9	6.0624	141.558
TCGA-O9-A75Z	7.3499	161.29
TCGA-SX-A71W	18.2444	169.363
TCGA-B9-4115	7.1477	169.843
TCGA-DW-5561	13.2977	170.792
TCGA-BQ-7059	21.3064	177.46
TCGA-A4-A4ZT	13.7068	180.572
TCGA-MH-A562	21.726	182.257
TCGA-B9-4617	15.5508	188.404
TCGA-HE-A5NI	23.4375	188.616
TCGA-SX-A7SU	9.3458	194.612
TCGA-B9-4116	7.0277	199.118
TCGA-A4-8516	9.4761	199.901
TCGA-2Z-A9J1	8.9208	205.179
TCGA-J7-6720	12.7226	212.044
TCGA-A4-7732	9.6753	219.686
TCGA-UZ-A9PL	16.2075	223.258
TCGA-DW-7837	24.07	229.212
TCGA-HE-A5NH	3.9685	231.76
TCGA-2Z-A9J5	25.8824	235.294
TCGA-G7-A4TM	11.2447	238.852
TCGA-UZ-A9PX	18.8534	242.401
TCGA-UZ-A9PN	16.4174	243.342
TCGA-MH-A55Z	16.3132	245.786
TCGA-UZ-A9PP	10.6215	246.287
TCGA-DW-5560	18.8654	248.618
TCGA-2Z-A9J8	3.3389	269.449
TCGA-IA-A83T	25.1237	276.361
TCGA-HE-A5NJ	27.1881	281.767
TCGA-B9-5156	29.2068	284.766
TCGA-B9-7268	7.3132	288.394
TCGA-F9-A7VF	22.4408	298.042
TCGA-2Z-A9J7	11.6233	300.621
TCGA-AL-A5DJ	13.2279	300.634
TCGA-V9-A7HT	28.7499	312.949
TCGA-Y8-A8RY	16.9683	315.234
TCGA-GL-A59T	31.5789	316.316
TCGA-DZ-6133	3.6756	316.793
TCGA-PJ-A5Z9	10.3359	320.413
TCGA-B1-5398	18.8346	322.206
TCGA-BQ-5877	13.6026	322.494
TCGA-HE-A5NL	36.9748	325.21
TCGA-UZ-A9PZ	24.4063	326.517
TCGA-IZ-8196	2.7125	327.758
TCGA-G7-6796	17.5131	328.079
TCGA-UZ-A9PR	1.7343	334.721
TCGA-2Z-A9JQ	13.4378	344.905
TCGA-MH-A55W	2.4938	344.982
TCGA-MH-A561	15.0313	346.555
TCGA-DW-7840	5.7419	352.864
TCGA-5P-A9JZ	4.823	369.305
TCGA-P4-A5E7	18.1378	372.027
TCGA-GL-A59R	21.3592	373.463
TCGA-2Z-A9JE	7.8711	373.878
TCGA-SX-A7SL	10.2106	384.812
TCGA-P4-AAVL	16.1409	385.913
TCGA-G7-A8LE	7.0472	387.597
TCGA-BQ-5891	1.944	387.975
TCGA-Y8-A898	37.7095	389.665
TCGA-DW-7842	2.7158	396.801
TCGA-B9-A8YH	5.7277	398.073
TCGA-A4-8515	7.2395	403.124
TCGA-A4-7734	9.5137	407.77
TCGA-Y8-A897	12.4654	412.742
TCGA-Y8-A894	2.009	413.059
TCGA-G7-A8LD	6.766	440.435
TCGA-Y8-A896	33.3486	445.409
TCGA-GL-8500	6.2215	450.021
TCGA-IZ-A6M9	26.1987	460.702
TCGA-BQ-5876	14.8024	464.795
TCGA-B1-7332	29.0356	468.257
TCGA-B1-A47N	13.1341	474.799
TCGA-SX-A71U	13.6917	483.773
TCGA-2Z-A9JR	9.4652	487.932
TCGA-2Z-A9J6	7.4963	517.241
TCGA-5P-A9K2	20.9021	530.253
TCGA-SX-A71R	10.6557	532.783
TCGA-DW-7834	25.2487	539.21
TCGA-2Z-A9JT	35.1391	546.12
TCGA-P4-A5E8	28.5714	547.253
TCGA-DW-7838	13.1932	556.586
TCGA-AL-3472	14.5798	563.465
TCGA-5P-A9JY	8.6618	569.366
TCGA-IA-A83V	37.1761	590.527
TCGA-A4-8311	3.5486	592.619
TCGA-IA-A83S	19.9676	596.174
TCGA-BQ-5894	36.0139	611.009
TCGA-B3-8121	13.6612	617.486
TCGA-B1-A654	6.1193	620.092
TCGA-HE-7128	8.0954	626.758
TCGA-DW-7839	0.9417	630.291
TCGA-Y8-A8S0	6.6536	644.227
TCGA-DW-7963	23.5571	665.881
TCGA-GL-A9DC	24.088	674.001
TCGA-UZ-A9PM	9.777	677.666
TCGA-BQ-5880	23.0483	678.067
TCGA-2Z-A9JG	3.5174	689.061
TCGA-2Z-A9JS	5.1957	695.244
TCGA-B9-4113	7.8681	696.141
TCGA-BQ-5879	20.2782	727.674
TCGA-SX-A7SR	30.7425	733.358
TCGA-B3-4103	3.5794	765.101
TCGA-DW-7836	16.2828	805.004
TCGA-F9-A4JJ	19.6895	845.639
TCGA-SX-A7SP	22.6365	849.534
TCGA-BQ-5893	20.7177	851.276
TCGA-SX-A7SM	11.2867	877.539
TCGA-HE-7129	1.7104	877.899
TCGA-2Z-A9JI	29.7756	896.771
TCGA-GL-7966	19.9387	901.074
TCGA-B3-3925	13.3393	906.181
TCGA-A4-7584	3.0461	906.875
TCGA-BQ-7044	8.936	934.182
TCGA-5P-A9JW	8.0195	935.415
TCGA-B9-5155	3.1807	937.341
TCGA-A4-8310	1.0963	939.01
TCGA-B1-A47O	15.8501	944.524
TCGA-BQ-7045	6.9849	948.778
TCGA-BQ-5886	10.6132	969.929
TCGA-SX-A71V	3.6222	987.949
TCGA-IZ-A6M8	15.1592	989.894
TCGA-P4-AAVM	0	1003.57
TCGA-BQ-7062	13.0648	1005.44
TCGA-IA-A40X	7.5153	1016.91
TCGA-P4-A5E6	21.0149	1034.85
TCGA-GL-6846	12.1791	1053
TCGA-5P-A9K6	23.9349	1070.11
TCGA-P4-AAVO	3.7279	1073.63
TCGA-UZ-A9PV	9.8925	1082.72
TCGA-UZ-A9PK	16.6683	1085.43
TCGA-SX-A71S	4.1513	1129.92
TCGA-A4-7996	14.9468	1163.81
TCGA-MH-A855	8.9613	1169.45
TCGA-5P-A9K9	23.2687	1171.75
TCGA-5P-A9K0	15.2924	1182.48
TCGA-A4-7585	25.7235	1209.81
TCGA-A4-8630	2.08	1220.11
TCGA-Y8-A8RZ	8.4127	1253.49
TCGA-F9-A8NY	12.1367	1264.91
TCGA-AL-3468	13.5719	1272.67
TCGA-BQ-7056	6.0611	1300.11
TCGA-A4-A5XZ	9.1704	1325.69
TCGA-BQ-7046	22.7596	1357.04
TCGA-4A-A93X	17.0529	1365.11
TCGA-Q2-A5QZ	24.2866	1371.58
TCGA-UZ-A9PQ	10.0202	1429.04
TCGA-2Z-A9JP	24.5758	1473.38
TCGA-G7-7501	5.9804	1482.81
TCGA-UZ-A9PS	3.3937	1523.76
TCGA-BQ-7048	29.676	1530.27
TCGA-A4-8517	35.5972	1560.66
TCGA-DZ-6134	24.0727	1564.99
TCGA-F9-A97G	20.3382	1593.46
TCGA-2Z-A9J2	13.6282	1619.28
TCGA-A4-A5Y0	24.3192	1627.87
TCGA-BQ-5881	32.2812	1642.75
TCGA-IZ-8195	14.2264	1651.45
TCGA-BQ-5890	10.841	1718.98
TCGA-HE-A5NF	8.5782	1719.92
TCGA-P4-AAVK	21.3102	1751.38
TCGA-BQ-5878	2.2337	1762.39
TCGA-BQ-7053	9.0721	1803.27
TCGA-BQ-7061	14.0209	1852.11
TCGA-G7-6793	33.2189	1872.39
TCGA-KV-A74V	17.5659	1874.95
TCGA-BQ-5875	18.7326	1927.46
TCGA-SX-A7SS	26.9679	1982.51
TCGA-AT-A5NU	15.5066	1992.96
TCGA-5P-A9JU	7.2934	2022.29
TCGA-MH-A560	14.6965	2055.59
TCGA-B9-A5W9	6.2178	2153.32
TCGA-UZ-A9PO	18.8296	2338.64
TCGA-P4-A5EB	13.9834	2438.4
TCGA-BQ-7051	7.1203	2511.67
TCGA-UZ-A9PS	30.1659	2540.9
TCGA-EV-5902	5.5648	2584.59
TCGA-BQ-7060	6.1486	2616.25
TCGA-G7-6797	8.4623	2666.14
TCGA-A4-A48D	10.5263	2834.21
TCGA-G7-6790	30.5499	2847.54
TCGA-2Z-A9JO	12.2493	3034.76
TCGA-UZ-A9Q1	12.7572	3040.33
TCGA-B1-A655	12.8748	3209.99
TCGA-B9-4117	6.37	3312.04
TCGA-2Z-A9JD	23.3402	3335.06
TCGA-BQ-7050	5.7018	3429.39
TCGA-5P-A9KE	8.5663	3439.13
TCGA-5P-A9K3	34.7777	3525.09
TCGA-B9-A8YI	5.6298	3586.2
TCGA-BQ-5884	12.301	3675.92
TCGA-BQ-5892	38.3409	3727.67
TCGA-DZ-6131	5.5624	3846.11
TCGA-SX-A7SO	10.5356	3871.82
TCGA-A4-7288	3.305	3945.8
TCGA-GL-A9DE	7.4627	4069.36
TCGA-BQ-5882	17.5067	4109.61
TCGA-A4-A57E	12.9618	6752.43
TCGA-2Z-A9JJ	818.898	14.2482
TCGA-A4-7287	89.7111	15.2053
TCGA-MH-A854	265.097	22.0281
TCGA-P4-A5ED	471.296	22.9634
TCGA-A4-7828	462.641	26.1003
TCGA-J7-A8I2	73.5406	41.6983
TCGA-IA-A83W	124.084	50.5066
TCGA-MH-A856	91.954	54.4061
TCGA-BQ-7049	367.26	56.1146
TCGA-BQ-7055	1047.46	59.4626
TCGA-2Z-A9JN	75.3425	59.5034
TCGA-SX-A7SN	66.5821	70.3868
TCGA-A4-8312	67.1415	72.3426
TCGA-2Z-A9J9	112.565	87.5093
TCGA-AL-7173	40.412	91.6386
TCGA-A4-A7UZ	79.6663	110.887
TCGA-B9-4114	68.9207	117.902
TCGA-AL-3473	71.0916	126.348
TCGA-2Z-A9JM	45.3437	128.23
TCGA-BQ-5889	192.854	138.043
TCGA-HE-A5NK	59.7303	151.252
TCGA-EV-5903	41.0184	179.986
TCGA-KV-A6GE	66.8733	200.62
TCGA-Y8-A895	52.1472	228.747
TCGA-PJ-A5Z8	41.342	272.332
TCGA-5P-A9KH	270.24	299.076
TCGA-A4-8098	155.632	303.36
TCGA-BQ-5885	114.709	307.355
TCGA-B1-A47M	63.8695	347.319
TCGA-UZ-A9Q0	66.8524	368.616
TCGA-B9-A5W8	75.6613	433.279
TCGA-IA-A40U	63.6499	433.615
TCGA-G7-7502	146.867	452.024
TCGA-WN-A9G9	212.999	464.608
TCGA-2K-A9WE	45.2035	470.014
TCGA-P4-A5EA	85.1536	525.987
TCGA-GL-A9DD	40.7007	548.171
TCGA-2Z-A9JK	70.8383	568.522
TCGA-G7-6795	77.8001	580.55
TCGA-G7-A8LB	43.4008	585.587
TCGA-KV-A6GD	77.193	697.744
TCGA-A4-7915	62.0937	790.531
TCGA-5P-A9JV	204.815	809.105
TCGA-5P-A9KF	70.1368	825.683
TCGA-5P-A9KC	180.472	839.603
TCGA-B1-A656	72.8444	1042.12
TCGA-AL-3471	47.6736	1096.49
TCGA-B9-A44B	64.0394	1231.53
TCGA-GL-A4EM	57.3123	1291.17
TCGA-4A-A93Y	59.6764	1338.99
TCGA-Y8-A8S1	85	1545.71
TCGA-B9-A69E	67.6777	2268.85
TCGA-A4-7286	103.077	2364.62
TCGA-J7-8537	41.8547	2417.32
TCGA-BQ-5887	47.4277	2545.42
TCGA-A4-8518	102.669	3432.58
TCGA-BQ-7058	44.582	4591.33
TCGA-WN-AB4C	61.0526	4758.95
