# Supplementary material for: A role for Tau protein in maintaining ribosomal DNA stability and cytidine deaminase-deficient cell survival
Source: Nat Commun. 2017 Sep 25;8:693. doi: 10.1038/s41467-017-00633-1 (PMC5612969; doi:10.1038/s41467-017-00633-1)
Supplement: Supplementary file 6 — Supplementary Data 5 [file 41467_2017_633_MOESM6_ESM.xlsx]

## Sheet: Supplementary Data 5
Kidney renal clear cell carcinoma (TCGA, RNA-seq)
Patient ID	CDA expression	MAPT expression
TCGA-CW-6087	23.0193	25.9636
TCGA-DV-A4VZ	82.9445	31.1042
TCGA-B0-4696	37.9293	35.3665
TCGA-DV-A4W0	88.985	41.4302
TCGA-B8-A54K	139.738	47.0272
TCGA-BP-4760	96.8946	60.1038
TCGA-BP-4163	36.4116	91.2929
TCGA-A3-3347	81.4205	115.201
TCGA-CZ-5456	90.2944	118.536
TCGA-AK-3453	9.3682	122.121
TCGA-CJ-4901	82.9038	143.471
TCGA-B0-5096	63.221	149.054
TCGA-B8-A54G	22.4451	149.475
TCGA-B0-4815	132.225	152.059
TCGA-BP-4798	26.0057	154.409
TCGA-CJ-4869	146.06	165.324
TCGA-B8-5551	53.4979	172.839
TCGA-CZ-5464	142.632	174.118
TCGA-A3-3363	9.7709	176.55
TCGA-BP-5009	105.856	184.685
TCGA-CW-6097	73.1196	187.394
TCGA-B0-4691	42.5	197
TCGA-CJ-4640	48.9456	205.849
TCGA-BP-4983	39.5538	208.925
TCGA-B0-5107	12.6984	237.329
TCGA-BP-4352	6.1511	239.016
TCGA-CZ-5984	88.8155	242.014
TCGA-B8-A54D	58.4765	250.321
TCGA-BP-4343	127.03	257.65
TCGA-B0-5080	100.153	260.936
TCGA-CZ-4858	12.0177	262.299
TCGA-CJ-4888	92.0391	284.228
TCGA-BP-4989	90.0396	290.339
TCGA-CZ-4860	61.1692	295.393
TCGA-CJ-4636	149.469	295.791
TCGA-AK-3451	104.02	298.66
TCGA-B0-4703	122.76	299.276
TCGA-B0-5697	143.086	310.765
TCGA-B0-5092	101.096	315.737
TCGA-BP-4173	73.388	323.833
TCGA-CZ-5989	29.0011	337.809
TCGA-B0-5707	20.6532	364.553
TCGA-A3-3317	92.1829	377.581
TCGA-CZ-5452	118.816	394.304
TCGA-A3-3316	151.701	406.122
TCGA-B0-5702	127.69	408.895
TCGA-CW-5591	140.447	429.41
TCGA-CJ-4884	81.1402	448.719
TCGA-B8-5159	54.2317	453.848
TCGA-CJ-5677	120.854	477.796
TCGA-B0-4848	154.756	501.183
TCGA-B8-4143	110.174	501.737
TCGA-CJ-4882	145.31	502.642
TCGA-BP-4326	145.032	503.594
TCGA-BP-5174	133.415	509.588
TCGA-B0-5084	55.636	510.45
TCGA-B0-4699	88.9435	513.325
TCGA-BP-4771	61.8821	514.464
TCGA-CZ-5469	79.3342	547.62
TCGA-B2-5641	97.0095	551.422
TCGA-CJ-4638	36.9338	557.491
TCGA-A3-3387	62.1745	559.57
TCGA-B0-5097	102.908	560.372
TCGA-CJ-4641	107.374	565.235
TCGA-B0-5075	59.8179	575.423
TCGA-BP-4797	131.505	580.243
TCGA-B8-5550	109.969	585.817
TCGA-CJ-4923	120.37	587.762
TCGA-CJ-4873	153.897	604.264
TCGA-CZ-4854	46.3275	608.141
TCGA-CJ-6027	89.5028	609.945
TCGA-A3-3311	71.0355	640.987
TCGA-G6-A8L7	102.851	672.098
TCGA-MM-A84U	135.211	688.451
TCGA-CJ-6031	124.483	692.576
TCGA-BP-4977	64.8665	698.014
TCGA-CJ-4900	103.104	735.928
TCGA-BP-4346	52.9178	752.912
TCGA-CZ-4862	66.6969	762.25
TCGA-CJ-5678	121.323	767.332
TCGA-AK-3445	50.4748	774.613
TCGA-B0-4828	148.255	820.038
TCGA-CZ-5470	68.0434	820.069
TCGA-B0-5094	92.8637	820.478
TCGA-BP-4970	88.5317	849.568
TCGA-BP-5190	117.511	852.995
TCGA-DV-5573	113.967	853.928
TCGA-B0-4694	84.4757	856.984
TCGA-BP-4781	57.8187	865.403
TCGA-B8-5158	72.3236	898.969
TCGA-BP-4166	127.803	904.845
TCGA-CJ-4871	107.403	914.077
TCGA-A3-3308	109.646	929.923
TCGA-CZ-4861	77.9817	930.81
TCGA-CZ-5455	71.2788	948.521
TCGA-B8-4621	33.7733	961.39
TCGA-B0-4843	113.636	962.987
TCGA-6D-AA2E	28.0626	980.032
TCGA-BP-4962	77.6699	985.81
TCGA-CZ-4863	101.251	989.466
TCGA-A3-A6NI	77.9502	990.978
TCGA-B0-5712	86.3309	999.078
TCGA-A3-3335	71.6681	999.162
TCGA-CZ-5466	65.995	1002.52
TCGA-B8-4146	14.086	1036.82
TCGA-BP-4777	62.9921	1047.64
TCGA-B0-4838	99.4491	1084.24
TCGA-BP-4974	97.1503	1089.38
TCGA-B2-4102	80.513	1089.42
TCGA-A3-3351	78.105	1094.75
TCGA-B0-5095	83.8223	1125.31
TCGA-BP-5198	97.7835	1142.19
TCGA-CJ-4889	89.7089	1210.22
TCGA-CJ-5675	88.6475	1212.68
TCGA-CJ-6030	120.181	1219.95
TCGA-A3-3376	90.6213	1235.18
TCGA-B0-5701	82.1028	1246.31
TCGA-AK-3465	68.569	1247.44
TCGA-CJ-4875	130.176	1249.9
TCGA-B4-5843	90.535	1268.31
TCGA-B0-4814	156.637	1323.09
TCGA-B0-5098	11.9129	1398.57
TCGA-BP-4174	70.6028	1419.49
TCGA-B0-4706	107.468	1420.31
TCGA-AK-3429	83.1942	1438.44
TCGA-B8-5553	113.774	1446.98
TCGA-A3-3306	39.3375	1447.2
TCGA-BP-4160	105.969	1461.32
TCGA-BP-4331	100.215	1463.07
TCGA-B0-5706	109.181	1464.02
TCGA-CJ-4894	79.1853	1469.65
TCGA-CZ-5454	109.742	1485.33
TCGA-MM-A563	101.005	1507.54
TCGA-A3-A8OX	85.4525	1510.55
TCGA-B2-5639	52.2175	1572.96
TCGA-BP-4967	56.4881	1576.82
TCGA-BP-4161	118.503	1588.95
TCGA-B4-5838	43.5909	1617.61
TCGA-CJ-4916	142.808	1650.53
TCGA-DV-5569	68.797	1674.44
TCGA-A3-3382	96.2141	1715.09
TCGA-B2-5635	128.368	1754.75
TCGA-B8-A54E	23.7069	1768.32
TCGA-BP-4762	114.275	1776.32
TCGA-T7-A92I	4.1879	1823.81
TCGA-BP-4790	70.7884	1831.88
TCGA-BP-4330	138.806	1862.03
TCGA-CJ-4893	108.315	1868.06
TCGA-B0-5077	143.276	1869.01
TCGA-CZ-5461	137.064	1876.03
TCGA-AK-3456	11.8636	1887.79
TCGA-CJ-6032	134.124	1914.31
TCGA-CJ-4895	138.178	1956.4
TCGA-A3-3365	155.055	1965.17
TCGA-BP-5008	86.6749	1981.83
TCGA-CJ-4876	140.465	1986.93
TCGA-BP-4342	50.4127	1990.59
TCGA-A3-A6NL	135.223	1993.96
TCGA-BP-4982	148.307	2018.27
TCGA-BP-4347	133.034	2029.89
TCGA-B2-4101	111.801	2052.59
TCGA-A3-3378	74.9441	2121.92
TCGA-BP-4332	144.721	2139.72
TCGA-CJ-4920	80.0086	2175.72
TCGA-B0-5711	105.97	2202.4
TCGA-AK-3455	131.383	2218.2
TCGA-B0-4846	79.9651	2222.26
TCGA-DV-A4W0	129.647	2250.46
TCGA-BP-4162	144.39	2253.02
TCGA-A3-3307	103.67	2258.26
TCGA-BP-4344	120.155	2262.71
TCGA-BP-4807	130.865	2266.49
TCGA-CJ-5686	103.438	2284.84
TCGA-BP-4774	118.743	2324.38
TCGA-BP-4759	113.959	2338.14
TCGA-B0-4714	125.45	2412.34
TCGA-B0-4852	96.6078	2421.51
TCGA-CZ-4864	65.0656	2455.18
TCGA-BP-5182	67.9705	2456.88
TCGA-B2-4098	49.4845	2462.54
TCGA-AK-3454	115.938	2473.53
TCGA-B0-5099	122.711	2476.43
TCGA-BP-4964	96.9913	2477.33
TCGA-CJ-4644	156.238	2480.61
TCGA-B0-4693	121.667	2483.19
TCGA-CW-5581	102.055	2485.35
TCGA-B8-4622	69.6367	2522.92
TCGA-A3-3324	103.46	2523.59
TCGA-A3-3372	136.778	2572.18
TCGA-B8-5546	31.4685	2574.93
TCGA-B0-4701	77.1208	2575.41
TCGA-CZ-4866	44.3682	2580.67
TCGA-CZ-5457	130.361	2618.43
TCGA-BP-4165	151.222	2676.43
TCGA-EU-5906	126.296	2685.86
TCGA-B8-5164	47.1943	2691.48
TCGA-BP-4999	157.212	2700.97
TCGA-BP-4801	139.627	2701.72
TCGA-B8-A54H	128.491	2720.2
TCGA-B0-5104	80.9928	2747.22
TCGA-CJ-4643	103.705	2828.44
TCGA-B0-5699	157.522	2871.86
TCGA-B4-5835	19.4066	2890.07
TCGA-MW-A4EC	153.767	2910.51
TCGA-BP-4972	105.637	2911.18
TCGA-CW-6090	135.599	2913.81
TCGA-CJ-4639	72.3126	2914.75
TCGA-B0-5115	63.7124	2943.58
TCGA-A3-3359	116.901	2950.61
TCGA-A3-3367	69.6159	2957.3
TCGA-A3-3329	67.4112	2960.91
TCGA-B0-5399	117.679	2965.93
TCGA-B2-3924	48.6486	2993.05
TCGA-CJ-4892	152.752	3002.19
TCGA-A3-3370	135.297	3025.1
TCGA-B8-4148	82.3137	3107.53
TCGA-B0-4824	72.0792	3164.93
TCGA-B0-5691	128.713	3173.27
TCGA-A3-3373	95.7879	3179.82
TCGA-B0-5113	53.5534	3180.87
TCGA-A3-A8CQ	124.759	3195.77
TCGA-B0-4710	120.233	3209.95
TCGA-CJ-4635	62.975	3223.72
TCGA-CJ-5681	14.1155	3230.76
TCGA-CJ-4878	109.481	3269.75
TCGA-CJ-4885	141.543	3274.59
TCGA-B0-4827	131.755	3283.95
TCGA-B0-5116	54.9898	3287.58
TCGA-BP-5194	126.533	3349.78
TCGA-A3-3326	142.726	3430.01
TCGA-BP-4975	85.8354	3494.29
TCGA-CJ-4897	126.302	3556.62
TCGA-AK-3444	140.637	3595.78
TCGA-CZ-5463	42.5948	3667.93
TCGA-CJ-5680	103.217	3701.17
TCGA-A3-3331	73.4482	3714.47
TCGA-BP-4158	104.536	3776.67
TCGA-BP-5183	72.7878	3819.7
TCGA-BP-5200	103.722	3894.14
TCGA-B0-5110	133.185	3909.36
TCGA-B0-5700	146.636	4019.55
TCGA-A3-3325	88.6989	4194.76
TCGA-BP-4987	151.131	4243.49
TCGA-A3-3352	126.222	4318.36
TCGA-CZ-5986	44.8718	4350.43
TCGA-BP-5186	156.36	4393.64
TCGA-BP-4325	46.3878	4404.18
TCGA-G6-A8L8	101.387	4476.77
TCGA-BP-4766	126.637	4514.54
TCGA-BP-4976	124.215	4543.65
TCGA-CZ-4853	63.3724	4577.61
TCGA-EU-5907	151.282	4630.77
TCGA-CZ-5465	86.1201	4636.47
TCGA-BP-4775	98.5188	4657.25
TCGA-B0-5102	111.691	4793.92
TCGA-BP-5004	119.141	4823.51
TCGA-A3-3313	10.0154	4844.38
TCGA-A3-3385	34.9345	4866.44
TCGA-A3-A8OV	85.0049	4905.56
TCGA-BP-4756	8.8621	5089.68
TCGA-A3-3320	69.3621	5382.64
TCGA-BP-5192	85.2459	5389.18
TCGA-A3-3322	59.893	5569.1
TCGA-BP-4340	54.3798	5613.76
TCGA-B4-5377	61.3902	5623.03
TCGA-BP-4164	98.2691	6460.08
TCGA-BP-4768	34.1908	6540.87
TCGA-B0-4698	1148.37	9.1919
TCGA-B0-4688	460.896	17.9951
TCGA-B0-4834	540.358	23.1996
TCGA-AK-3427	2159.65	27.6952
TCGA-BP-4354	429.455	32.4525
TCGA-AK-3426	1075.63	34.5738
TCGA-B4-5832	186.976	37.8234
TCGA-B8-A54I	1065.38	39.8506
TCGA-AS-3777	1059.17	40.5868
TCGA-AK-3447	753.479	49.1399
TCGA-B0-4712	2033.47	52.8402
TCGA-B8-4619	557.182	53.9799
TCGA-BP-4795	275.908	54.4554
TCGA-BP-4784	343.949	58.9172
TCGA-B0-5081	226.662	59.2081
TCGA-DV-5567	179.955	66.6026
TCGA-BP-4769	286.534	68.4774
TCGA-B0-5109	388.815	79.7006
TCGA-BP-4770	379.466	91.1427
TCGA-BP-4985	1484.66	92.8155
TCGA-B4-5378	237.541	95.5095
TCGA-B0-5100	525.635	103.879
TCGA-B2-5636	354.997	119.202
TCGA-B8-5163	679.214	128.148
TCGA-CJ-4891	252.911	133.675
TCGA-BP-4177	172.308	141.538
TCGA-A3-3346	686.741	147.473
TCGA-B0-4819	194.97	152.84
TCGA-CW-5588	332.611	155.247
TCGA-BP-5196	207.008	156.665
TCGA-CJ-5671	195.841	162.912
TCGA-CJ-4881	749.072	166.91
TCGA-AK-3436	1841.33	169.488
TCGA-DV-5576	199.352	172.302
TCGA-DV-A4VX	227.8	179.479
TCGA-BP-4167	965.011	183.973
TCGA-B0-4817	700.265	188.329
TCGA-BP-4971	186.622	211.033
TCGA-B0-4690	493.687	215.941
TCGA-BP-5191	2422.36	222.322
TCGA-BP-4998	294.321	224.272
TCGA-CJ-4890	222.528	227.49
TCGA-DV-5574	530.72	231.813
TCGA-B0-4813	269.349	232.526
TCGA-CZ-5468	3343.91	239.843
TCGA-BP-5178	3430.33	241
TCGA-BP-4338	3681.24	250.533
TCGA-A3-3328	741.292	252.579
TCGA-BP-4804	1144.25	256.954
TCGA-BP-4799	1136.46	262.358
TCGA-AK-3440	559.714	264.928
TCGA-B0-4821	485.613	275.343
TCGA-AK-3443	235.933	277.723
TCGA-BP-5169	175.219	278.473
TCGA-B0-4697	257.596	280.053
TCGA-A3-3319	2662.81	287.676
TCGA-B8-5545	191.304	294.587
TCGA-CZ-4857	421.957	307.399
TCGA-B0-4700	475.632	325.709
TCGA-CJ-4637	208.661	335.241
TCGA-CJ-5676	400.812	335.267
TCGA-CZ-5988	614.397	346.583
TCGA-BP-4159	527.414	353.373
TCGA-BP-4763	528.544	364.001
TCGA-CJ-5679	2485.71	370.262
TCGA-BP-4782	230.571	372.744
TCGA-B0-5117	1046.16	400.579
TCGA-AK-3433	498.407	405.354
TCGA-EU-5905	261.886	414.03
TCGA-BP-4345	247.005	418.009
TCGA-CZ-5462	218.015	423.512
TCGA-B2-4099	165.455	425.823
TCGA-BP-4787	510.017	429.878
TCGA-BP-4334	1931.51	470.034
TCGA-CZ-4865	186.39	483.187
TCGA-G6-A5PC	204.299	504.134
TCGA-BP-5010	425.558	541.893
TCGA-B0-5710	344.913	591.811
TCGA-B0-4844	1219.79	602.024
TCGA-B0-4839	570.149	622.026
TCGA-CJ-6033	211.83	647.821
TCGA-BP-4761	11241.6	659.33
TCGA-MM-A564	255.185	707.102
TCGA-B8-5162	169.14	709.146
TCGA-CJ-5672	596.163	727.446
TCGA-CJ-4868	314.954	738.158
TCGA-BP-5170	206.023	738.528
TCGA-BP-4960	278.594	747.117
TCGA-B8-A8YJ	227.962	747.447
TCGA-B0-5083	209.858	758.249
TCGA-B0-5106	185.781	762.59
TCGA-AK-3458	199.155	775.498
TCGA-B0-4945	216.596	794.334
TCGA-BP-5195	323.3	803.925
TCGA-B2-5633	273.786	807.282
TCGA-BP-5000	676.018	807.692
TCGA-B0-4847	251.118	871.566
TCGA-B0-4842	360.456	898.329
TCGA-CJ-4872	301.185	921.128
TCGA-B0-4713	2827.42	936.086
TCGA-BP-5189	213.562	941.008
TCGA-BP-5175	298.99	941.725
TCGA-B0-5108	273.921	955.347
TCGA-B2-3923	375.918	973.176
TCGA-DV-5568	394.516	986.731
TCGA-B0-4816	407.62	1015.68
TCGA-CZ-5985	160.568	1022.88
TCGA-BP-4959	259.74	1023.76
TCGA-AK-3431	166.199	1026.39
TCGA-CZ-5458	320.934	1050.16
TCGA-A3-3358	463.74	1054.71
TCGA-BP-4994	1131.44	1065.59
TCGA-B0-5692	509.263	1067.52
TCGA-B0-5088	253.338	1069.44
TCGA-AK-3425	404.562	1087.35
TCGA-B0-4822	269.414	1092.42
TCGA-BP-4353	270.85	1131.72
TCGA-CZ-4856	277.551	1133.24
TCGA-BP-4337	605.169	1147.5
TCGA-BP-4988	261.751	1148.85
TCGA-BP-4961	496.022	1153.64
TCGA-BP-4986	551.564	1158.44
TCGA-DV-5565	314.633	1172.08
TCGA-DV-5566	226.136	1175.09
TCGA-CZ-5987	297.872	1196.29
TCGA-CJ-4918	217.234	1201.2
TCGA-B0-4836	513.481	1223.34
TCGA-B0-4841	632.439	1227.54
TCGA-CW-5584	172.242	1244.12
TCGA-BP-5187	563.636	1247.27
TCGA-BP-4991	215.345	1290.48
TCGA-CJ-4902	237.163	1332.58
TCGA-CJ-4887	170.439	1385.26
TCGA-BP-5201	234.563	1399.22
TCGA-BP-5199	169.458	1399.87
TCGA-BP-4176	350.014	1405.87
TCGA-BP-4776	534.324	1415.43
TCGA-BP-4965	192.864	1421.64
TCGA-B0-5121	453.767	1484.59
TCGA-BP-5177	257.005	1501.07
TCGA-CJ-4912	1532.85	1515.8
TCGA-B0-4810	158.545	1520.93
TCGA-CJ-5689	226.651	1531.46
TCGA-B8-4620	197.821	1544.01
TCGA-BP-4335	257.494	1547.27
TCGA-B0-5709	188.827	1548.01
TCGA-BP-4355	494.19	1552.84
TCGA-B0-5400	564.624	1563.38
TCGA-B8-A54F	223.855	1567.85
TCGA-BP-4351	410.465	1583.22
TCGA-B8-5552	162.038	1597.91
TCGA-G6-A8L6	455.106	1629.88
TCGA-BP-4963	257.026	1663.93
TCGA-CJ-6028	235.621	1693.88
TCGA-CZ-5459	193.994	1734.3
TCGA-A3-3349	217.637	1741.5
TCGA-CJ-4899	181.718	1743.12
TCGA-BP-4995	800.823	1779.98
TCGA-A3-A8OU	224.705	1808.61
TCGA-A3-A6NN	219.372	1833.08
TCGA-B0-4823	216.307	1835.06
TCGA-B0-4818	185.122	1840.93
TCGA-A3-3323	167.711	1847.71
TCGA-AS-3778	245.496	1852.7
TCGA-BP-4993	236.655	1892.06
TCGA-CW-5587	158.816	1896.03
TCGA-CJ-4908	265.219	1921.84
TCGA-A3-3383	217.742	1930.11
TCGA-CJ-5682	315.441	1934.99
TCGA-BP-4968	200.914	1946.95
TCGA-B0-5812	229.731	1953.04
TCGA-B8-A54J	307.489	1956.51
TCGA-B0-5698	181.063	1966.78
TCGA-B8-5165	346.926	1971.39
TCGA-BP-4981	159.751	1975.1
TCGA-B8-4154	165.811	1991.31
TCGA-B2-A4SR	246.842	2007.91
TCGA-BP-4803	175.849	2038.11
TCGA-B0-5690	392.987	2038.29
TCGA-B0-4837	359.491	2053.28
TCGA-B0-5694	437.609	2081.83
TCGA-CW-5590	211.111	2081.85
TCGA-B0-5402	239.399	2096
TCGA-AK-3460	261.671	2102.58
TCGA-CJ-4886	162.519	2117.27
TCGA-BP-4765	177.494	2130.25
TCGA-BP-4789	364.602	2130.27
TCGA-A3-3357	189.857	2141.81
TCGA-BP-4992	200.714	2168.4
TCGA-CJ-4903	197.049	2218.87
TCGA-BP-5006	187.675	2219.17
TCGA-CZ-5467	379.067	2280.06
TCGA-B8-A7U6	184.682	2293.32
TCGA-AK-3450	185.44	2317.82
TCGA-CW-5580	185.418	2329.89
TCGA-B8-5549	175.956	2370.66
TCGA-BP-5184	169.058	2391.93
TCGA-BP-4349	541.404	2393.98
TCGA-B0-4833	300.064	2397.95
TCGA-CZ-5460	193.436	2407.47
TCGA-BP-5176	361.301	2426.02
TCGA-AK-3461	202.519	2434.59
TCGA-3Z-A93Z	232.099	2477.81
TCGA-CW-5589	333.208	2500.75
TCGA-B4-5836	192.029	2564.61
TCGA-CJ-5684	420.226	2567.28
TCGA-B0-5085	682.459	2595.6
TCGA-A3-3374	426.323	2609
TCGA-A3-A8OW	216.595	2640.83
TCGA-DV-5575	192.467	2690.81
TCGA-CJ-4874	256.138	2717.48
TCGA-BP-4169	251.216	2742.78
TCGA-BP-5180	882.596	2751.31
TCGA-BP-4329	219.38	2766.54
TCGA-A3-A6NJ	161.665	2773.51
TCGA-A3-3362	184.426	2781.88
TCGA-B0-4811	287.031	2790.78
TCGA-EU-5904	186.13	2794.11
TCGA-B0-4707	308.565	2798.85
TCGA-BP-5007	164.194	2966.37
TCGA-B8-4153	368.929	2988.98
TCGA-B0-5693	223.857	3007.75
TCGA-B0-4718	281.067	3015.08
TCGA-AK-3428	178.571	3026.61
TCGA-BP-5202	170.91	3072.8
TCGA-CZ-5982	216.764	3092.41
TCGA-B0-5696	221.233	3097.97
TCGA-AK-3434	314.743	3136.15
TCGA-CJ-4642	437.956	3175.18
TCGA-B0-4849	243.41	3191.25
TCGA-CW-6088	312.31	3230.43
TCGA-CJ-4904	274.395	3303.64
TCGA-BP-5185	271.854	3314.12
TCGA-CW-5583	217.892	3347.25
TCGA-BP-4758	312.087	3381.66
TCGA-BP-4170	184.53	3449.86
TCGA-B0-5713	205.421	3466.36
TCGA-CJ-5683	337.439	3471.17
TCGA-CZ-5451	174.268	3493.08
TCGA-B0-4845	227.105	3538.85
TCGA-GK-A6C7	268.824	3582.19
TCGA-B0-5120	219.985	3592.84
TCGA-B0-5119	174.458	3615.91
TCGA-CJ-4907	210.097	3659.57
TCGA-CW-6093	229.582	3660.13
TCGA-BP-4973	158.321	3729.56
TCGA-BP-5001	312.5	3736.11
TCGA-BP-5168	189.955	3777.22
TCGA-CJ-4870	268.447	3780.7
TCGA-CJ-4634	165.031	3783.2
TCGA-B4-5834	159.653	3783.93
TCGA-CJ-4905	197.671	3964.77
TCGA-A3-3380	298.007	4097.05
TCGA-BP-5181	267.456	4117.65
TCGA-BP-4969	168.474	4180.57
TCGA-BP-4341	340.494	4182.07
TCGA-A3-3343	174.117	4403.03
TCGA-B0-5703	157.532	4491.46
TCGA-B4-5844	221.709	4693.21
TCGA-BP-4327	169.038	4722.29
TCGA-B8-4151	171.17	4738.49
TCGA-B0-5705	160.667	5089.26
TCGA-CZ-5453	169.046	5144.06
TCGA-CZ-4859	165.641	5186.92
TCGA-B0-5695	207.538	5589.5
TCGA-BP-5173	248.919	5676.37
TCGA-CW-5585	187.412	7114.87
