# Supplementary material for: A role for Tau protein in maintaining ribosomal DNA stability and cytidine deaminase-deficient cell survival
Source: Nat Commun. 2017 Sep 25;8:693. doi: 10.1038/s41467-017-00633-1 (PMC5612969; doi:10.1038/s41467-017-00633-1)
Supplement: Supplementary file 7 — Supplementary Data 6 [file 41467_2017_633_MOESM7_ESM.xlsx]

## Sheet: Supplementary Data 6
Prostate adenocarcinoma (TCGA, RNA-seq)
Patient ID	CDA expression	MAPT expression
TCGA-WW-A8ZI	20.2692	39.905
TCGA-EJ-A46G	38.0435	66.8478
TCGA-V1-A8WV	38.9452	78.4314
TCGA-HC-A8CY	13.5418	93.5975
TCGA-XK-AAIW	13.8552	95.2546
TCGA-KK-A7AZ	16.2922	101.727
TCGA-G9-6498	124.118	105.299
TCGA-ZG-A9NI	70.64	117.232
TCGA-ZG-A9LN	46.805	131.522
TCGA-KK-A8IL	14.3562	147.6
TCGA-G9-6496	242.098	150.144
TCGA-V1-A8MF	26.5372	150.809
TCGA-J4-A6G3	37.4904	165.823
TCGA-HC-7079	44.1413	186.196
TCGA-HC-7078	52.0788	188.621
TCGA-XK-AAJ3	17.3262	196.207
TCGA-HC-8216	30.7883	197.145
TCGA-KK-A5A1	15.3541	201.585
TCGA-V1-A9O5	26.2186	210.94
TCGA-EJ-7325	39.4243	212.766
TCGA-EJ-5494	41.958	219.381
TCGA-VP-A87H	9.7292	221.454
TCGA-HC-7821	29.8586	223.413
TCGA-HC-7817	60.3409	223.86
TCGA-FC-A4JI	4.7904	224.044
TCGA-G9-6362	257.727	225.02
TCGA-4L-AA1F	128.194	229.97
TCGA-EJ-A65E	4.2378	231.666
TCGA-VN-A88O	20.2322	239.568
TCGA-HC-A6HX	40.2361	244.099
TCGA-VN-A88I	84.4828	246.552
TCGA-YL-A8SK	18.1976	251.3
TCGA-J9-A52E	54.1058	253.04
TCGA-YL-A8SB	18.9467	256.231
TCGA-ZG-A9N3	11.3002	256.822
TCGA-CH-5763	20.2695	261.661
TCGA-2A-AAYO	69.7431	266.387
TCGA-J9-A8CL	54.3722	269.058
TCGA-J4-A67Q	63.6605	271.883
TCGA-YL-A8SQ	26.3736	277.473
TCGA-J4-A67L	20.3827	282.446
TCGA-HC-7075	13.9368	284.31
TCGA-VN-A88P	40.6438	284.507
TCGA-G9-6379	68.5714	286.641
TCGA-2A-A8W1	4.2498	288.514
TCGA-V1-A9O5	23.5655	289.242
TCGA-EJ-8472	15.5853	290.022
TCGA-EJ-A46H	47.619	297.619
TCGA-ZG-A9KY	20.1238	300.619
TCGA-2A-AAYF	26.3158	304.754
TCGA-EJ-7318	21.0986	304.838
TCGA-ZG-A9L5	14.0728	305.943
TCGA-FC-A6HD	10.8713	319.744
TCGA-2A-A8VO	33.8957	323.006
TCGA-V1-A9OF	18.0373	325.218
TCGA-V1-A9ZI	66.7244	328.423
TCGA-V1-A8X3	13.8099	329.407
TCGA-KK-A8IK	22.2841	330.362
TCGA-EJ-8468	16.7715	338.924
TCGA-QU-A6IM	17.9184	346.652
TCGA-EJ-7312	12.9388	348.116
TCGA-KK-A8IJ	18.649	348.943
TCGA-VN-A88R	74.7475	349.772
TCGA-EJ-5542	23.0046	351.597
TCGA-G9-6499	24.2008	353.26
TCGA-HC-8256	7.9216	354.49
TCGA-XJ-A83G	18.0462	362.311
TCGA-J4-A67M	40.7716	363.437
TCGA-SU-A7E7	20.7965	365.487
TCGA-CH-5761	39.7033	368.189
TCGA-G9-6339	14.1554	370.764
TCGA-KK-A7B0	83.4773	376.977
TCGA-2A-A8VL	28.3213	386.715
TCGA-J9-A52D	3.6782	388.966
TCGA-KK-A7AW	38.914	390.045
TCGA-EJ-A7NK	10.1868	398.981
TCGA-CH-5771	24.3168	399.722
TCGA-M7-A71Y	26.3309	400.687
TCGA-KK-A6E3	40.7881	402.71
TCGA-Y6-A8TL	24.7472	403.199
TCGA-J4-AAU2	13.7505	403.676
TCGA-EJ-7331	36.652	405.636
TCGA-V1-A8WL	35.4567	408.053
TCGA-EJ-A65F	40.5506	411.482
TCGA-X4-A8KS	44.665	417.701
TCGA-J4-A67T	13.2819	418.595
TCGA-G9-6370	49.8586	423.974
TCGA-M7-A720	30.1158	430.502
TCGA-EJ-A7NJ	8.0429	437.937
TCGA-HC-A6AL	33.8947	438.513
TCGA-CH-5751	36.3448	441.848
TCGA-FC-A8O0	11.0471	442.843
TCGA-YL-A8SJ	20.7635	443.33
TCGA-XJ-A9DQ	48.9386	444.63
TCGA-ZG-A9LU	44.2665	445.491
TCGA-G9-6384	30.0464	446.572
TCGA-HC-8258	13.7395	446.834
TCGA-EJ-A46E	12.5213	447.353
TCGA-KK-A8IB	28.496	448.021
TCGA-EJ-7788	19.4386	449.099
TCGA-HC-7749	19.0147	449.438
TCGA-XJ-A9DK	22.4325	453.324
TCGA-CH-5750	16.9105	453.766
TCGA-G9-6369	41.8948	459.414
TCGA-EJ-A8FS	5.2953	459.878
TCGA-HC-A4ZV	36.036	461.538
TCGA-HC-A76W	45.3028	462.089
TCGA-ZG-A9LS	51.8639	462.723
TCGA-EJ-7792	35.6559	463.199
TCGA-KK-A8I7	61.1211	464.694
TCGA-HC-7081	57.4542	466.072
TCGA-V1-A8ML	27.0687	468.689
TCGA-EJ-7786	19.9217	469.94
TCGA-HI-7168	60.3788	471.981
TCGA-J4-8198	18.1594	475.223
TCGA-G9-A9S4	11.1397	481.577
TCGA-KC-A4BL	27.6596	487.234
TCGA-XA-A8JR	20.0869	488.057
TCGA-J4-A67O	30.4358	488.191
TCGA-HC-A9TE	54.321	492.593
TCGA-V1-A8MU	63.1229	493.118
TCGA-HC-7745	26.5262	495.799
TCGA-G9-6348	89.017	497.278
TCGA-KK-A8I9	58.4767	498.772
TCGA-M7-A724	35.79	499.505
TCGA-HC-7740	34.6284	500.845
TCGA-G9-6371	28.1981	501.188
TCGA-G9-7519	46.742	502.662
TCGA-VP-A87C	23.7559	504.608
TCGA-EJ-A6RC	67.4374	504.817
TCGA-YL-A9WI	7.8701	506.149
TCGA-XK-AAK1	57.1696	507.029
TCGA-EJ-A65M	26.2009	508.491
TCGA-ZG-A9LY	35.9865	511.431
TCGA-J9-A8CK	47.7612	511.596
TCGA-CH-5748	10.8424	512.093
TCGA-FC-A66V	29.2495	516.228
TCGA-J4-A83M	10.1234	516.714
TCGA-KK-A59Z	19.6987	518.54
TCGA-HC-7211	24.4766	519.611
TCGA-CH-5743	18.64	520.884
TCGA-J9-A8CN	25.6983	522.905
TCGA-KK-A7AV	35.7706	524.987
TCGA-HC-7209	8.1301	530.778
TCGA-EJ-5506	6.0897	534.936
TCGA-KK-A7B2	44.7197	534.96
TCGA-HC-A9TH	31.8471	540.795
TCGA-HC-8261	12.4474	546.005
TCGA-KC-A7FA	22.761	546.264
TCGA-G9-6336	23.7764	546.351
TCGA-HC-8262	11.8386	552.47
TCGA-EJ-5511	11.8106	556.514
TCGA-EJ-5517	22.9849	558.564
TCGA-QU-A6IP	29.6628	559.675
TCGA-QU-A6IO	8.4531	562.976
TCGA-ZG-A9L9	47.0723	563.146
TCGA-X4-A8KQ	72.5346	563.977
TCGA-CH-5769	15.626	566.324
TCGA-EJ-7317	30.3147	566.385
TCGA-YL-A8SH	33.8266	572.939
TCGA-VN-A88M	43.1991	575.598
TCGA-KC-A7FD	9.4913	578.208
TCGA-KK-A7B1	67.6511	580.701
TCGA-EJ-A7NG	20.1147	588.555
TCGA-TP-A8TV	33.0961	596.247
TCGA-CH-5788	7.215	597.403
TCGA-KC-A7F6	37.6294	599.247
TCGA-G9-6363	30.8325	602.261
TCGA-J9-A8CP	30.2501	605.934
TCGA-EJ-AB20	53.0288	609.832
TCGA-EJ-5505	8.9286	610.357
TCGA-EJ-A6RA	48.2412	611.055
TCGA-CH-5768	7.078	613.088
TCGA-G9-6385	16.9851	613.234
TCGA-YL-A8HO	42.8489	614.36
TCGA-G9-6366	36.5034	615.434
TCGA-G9-6378	27.2673	617.072
TCGA-EJ-5531	27.6929	619.426
TCGA-EJ-7327	9.7146	621.736
TCGA-XK-AAJR	46.3002	623.316
TCGA-V1-A9OY	89.2857	627.819
TCGA-HC-8213	9.4106	629.024
TCGA-EJ-5503	32.0665	629.691
TCGA-V1-A9OA	20.7182	642.265
TCGA-EJ-7328	62.1783	644.797
TCGA-EJ-7314	14.3573	646.745
TCGA-EJ-8474	24.369	647.52
TCGA-EJ-7315	42.4855	649.422
TCGA-EJ-7781	15.0376	649.559
TCGA-HC-7233	21.5035	653.212
TCGA-KC-A4BR	45.6274	653.992
TCGA-EJ-A65J	18.8064	656.304
TCGA-HC-8264	72.1533	659.44
TCGA-XK-AAJP	22.2921	663.371
TCGA-VP-A87D	16.3528	665.51
TCGA-G9-A9S0	13.1148	670.164
TCGA-TK-A8OK	97.8742	670.505
TCGA-V1-A9ZK	43.5604	671.767
TCGA-XJ-A9DX	111.111	672.566
TCGA-VP-A878	61.2766	675.319
TCGA-EJ-5514	18.1162	677.346
TCGA-YL-A9WK	59.9268	679.323
TCGA-HC-7742	22.8893	679.55
TCGA-EJ-5502	13.0301	681.519
TCGA-2A-A8W3	64.1996	682.069
TCGA-ZG-A9L0	49.7047	682.579
TCGA-HC-8259	8.8345	683.316
TCGA-EJ-5497	22.5576	684.815
TCGA-G9-7525	37.0706	685.385
TCGA-EJ-A7NH	47.619	685.634
TCGA-V1-A9OQ	96.631	686.547
TCGA-HC-A6AS	51.8828	687.029
TCGA-M7-A725	8.7947	688.101
TCGA-EJ-7793	24.8423	688.486
TCGA-XK-AAJA	34.8866	688.932
TCGA-V1-A9OX	30.7532	691.418
TCGA-QU-A6IL	12.1951	692.412
TCGA-HC-7077	3.7247	692.481
TCGA-XJ-A9DI	91.4425	694.865
TCGA-VP-A87J	14.5958	695.359
TCGA-HC-8260	14.7985	695.529
TCGA-HC-7737	31.5142	695.619
TCGA-KK-A8IH	14.0656	696.584
TCGA-V1-A8MG	26.0347	698.264
TCGA-VN-A88K	66.4785	699.488
TCGA-ZG-A9L6	114.757	699.774
TCGA-HC-8266	31.3725	701.177
TCGA-V1-A9Z8	104.381	706.869
TCGA-EJ-8470	21.2429	712.746
TCGA-KC-A7F3	21.4018	714.492
TCGA-J4-A67S	13.373	716.568
TCGA-EJ-5508	30.4723	718.639
TCGA-HC-7752	131.95	719.792
TCGA-V1-A9OT	20.6117	728.058
TCGA-V1-A9Z9	44.1014	732.084
TCGA-ZG-A8QW	39.7473	733.462
TCGA-EJ-A46I	11.5009	734.331
TCGA-EJ-A8FN	29.7915	735.849
TCGA-YL-A8SI	75.7421	735.926
TCGA-EJ-AB27	9.4558	736.58
TCGA-XK-AAJU	37.4672	742.35
TCGA-J4-8200	16.2884	745.541
TCGA-ZG-A9MC	42.042	745.746
TCGA-EJ-5526	16.0871	749.057
TCGA-HC-7818	25.4125	751.815
TCGA-YL-A9WJ	31.509	753.142
TCGA-KK-A8IG	28.5714	753.202
TCGA-G9-6377	18.7406	758.621
TCGA-EJ-A65G	12.7389	769.543
TCGA-HC-A6AO	38.4126	773.805
TCGA-ZG-A9LB	26.6299	774.105
TCGA-V1-A9OH	44.2156	778.316
TCGA-CH-5789	13.3349	782.619
TCGA-HC-A8D1	15.9681	783.932
TCGA-CH-5753	5.0727	786.261
TCGA-HC-A6AP	68.8825	788.054
TCGA-Y6-A9XI	23.5296	788.24
TCGA-H9-A6BY	16.0605	800.189
TCGA-KK-A7AY	11.1034	802.915
TCGA-EJ-5532	26.6344	806.295
TCGA-EJ-7115	41.1361	807.836
TCGA-HC-A6AQ	27.6425	809.335
TCGA-EJ-A7NN	61.6982	811.503
TCGA-J9-A8CM	49.973	814.944
TCGA-G9-6343	65.3402	816.016
TCGA-YL-A8SR	234.937	819.818
TCGA-EJ-5525	39.548	819.837
TCGA-ZG-A9L2	48.4506	824.064
TCGA-HI-7170	66.2266	824.701
TCGA-YL-A8SL	21.2983	826.102
TCGA-J4-A67K	16.5165	827.327
TCGA-EJ-A8FP	45.8954	834.814
TCGA-CH-5772	31.6206	838.735
TCGA-XK-AAIV	46.9136	839.006
TCGA-G9-6333	13.5084	839.4
TCGA-J4-A83L	20.2247	846.442
TCGA-HC-8265	34.774	852.956
TCGA-J9-A52C	48.3976	856.769
TCGA-CH-5746	11.0627	860.878
TCGA-HC-A8D0	37.405	865.576
TCGA-KK-A59V	64.2863	866.284
TCGA-EJ-5495	37.2802	887.268
TCGA-EJ-A65B	87.2308	890.059
TCGA-EJ-5515	7.8352	896.264
TCGA-HC-7080	41.4896	896.636
TCGA-J4-A67R	24.6914	899.087
TCGA-G9-7510	31.7358	908.355
TCGA-KK-A8I4	78.8488	908.732
TCGA-G9-6494	18.8757	909.315
TCGA-VP-A87B	21.2528	909.396
TCGA-ZG-A9ND	4.8418	910.946
TCGA-2A-A8VX	14.1076	910.946
TCGA-G9-6354	16.496	911.263
TCGA-V1-A8WN	13.3791	912.674
TCGA-ZG-A9LM	29.7536	914.923
TCGA-CH-5738	31.5802	915.162
TCGA-YL-A8SO	39.4667	917.333
TCGA-KC-A4BN	5.9921	917.336
TCGA-EJ-5504	25.2272	924.998
TCGA-HC-7747	13.6364	926.446
TCGA-FC-7961	41.9344	927.066
TCGA-M7-A723	153.624	942.931
TCGA-EJ-5524	11.067	944.019
TCGA-YL-A8HM	18.649	946.954
TCGA-KC-A7FE	68.2366	947.683
TCGA-XJ-A83H	11.3208	947.799
TCGA-VP-A872	19.6692	953.658
TCGA-VN-A943	0.7175	954.26
TCGA-EJ-A8FU	30.5466	954.448
TCGA-EJ-5516	67.71	961.141
TCGA-G9-7509	15.4046	963.215
TCGA-YL-A8HJ	92.8826	966.411
TCGA-CH-5752	29.9807	966.473
TCGA-KK-A6E1	17.1237	968.182
TCGA-KK-A7B3	58.3046	969.313
TCGA-EJ-A65D	9.7016	973.953
TCGA-YL-A9WH	7.5569	974.048
TCGA-EJ-5521	29.8724	979.118
TCGA-YL-A8S8	31.3877	983.339
TCGA-CH-5744	15.9501	983.588
TCGA-CH-5767	5.6222	983.883
TCGA-V1-A8MM	53.9745	986.261
TCGA-CH-5762	7.2106	989.549
TCGA-VP-A87E	46.5705	994.179
TCGA-CH-5790	13.6	998.781
TCGA-EJ-7794	22.0224	1001.05
TCGA-EJ-5507	24.0421	1003.01
TCGA-V1-A9Z7	64.8347	1004.72
TCGA-YL-A8SC	25.8316	1007.43
TCGA-V1-A9O7	39.7204	1012.39
TCGA-CH-5792	40.9421	1017.63
TCGA-KK-A6E5	16.8083	1018.49
TCGA-ZG-A9L4	92.3048	1020.19
TCGA-XK-AAJT	55.918	1021.44
TCGA-G9-6347	64.5831	1022.26
TCGA-J4-AATZ	16.8658	1030.37
TCGA-CH-5741	14.8833	1035.16
TCGA-EJ-5518	84.0374	1037.51
TCGA-EJ-A46F	9.3091	1040.29
TCGA-H9-A6BX	51.6498	1042.39
TCGA-MG-AAMC	26.7974	1045.1
TCGA-KK-A6E8	20.1207	1046.28
TCGA-G9-A9S7	37.1732	1057.19
TCGA-G9-6351	40.7501	1063.47
TCGA-HC-7750	25.4929	1065.37
TCGA-J4-A6G1	32.2148	1075.62
TCGA-EJ-7123	15.9175	1076.2
TCGA-YL-A9WY	76.105	1084.41
TCGA-VP-A876	10.5403	1087.32
TCGA-H9-7775	30.8432	1091.78
TCGA-EJ-5519	64.4628	1094.21
TCGA-KC-A4BV	26.5287	1094.57
TCGA-YL-A8HL	28.0805	1095.98
TCGA-XK-AAIR	17.1004	1096.56
TCGA-V1-A8MJ	13.0604	1099.59
TCGA-V1-A9ZR	41.8036	1101.61
TCGA-KK-A8IF	10.3694	1103.69
TCGA-G9-6365	49.3701	1107.74
TCGA-EJ-7791	28.2538	1110.24
TCGA-KK-A7B4	13.5616	1111.71
TCGA-YL-A9WX	26.2769	1117.93
TCGA-KK-A7AU	7.2052	1127.04
TCGA-KK-A8ID	20.3268	1129.14
TCGA-EJ-5498	33.2262	1131.83
TCGA-KK-A7AQ	90.2463	1133.03
TCGA-KK-A6E4	16.7819	1134.37
TCGA-EJ-5499	10.4685	1136.53
TCGA-J4-AATV	22.3912	1141.53
TCGA-G9-6367	19.3064	1145.87
TCGA-KK-A8II	3.8493	1152
TCGA-KK-A8I5	8.0523	1156.3
TCGA-KK-A8IC	54.0947	1166.79
TCGA-2A-A8VT	12.1324	1169.85
TCGA-M7-A721	31.661	1174.38
TCGA-EJ-5510	26.1988	1175.71
TCGA-G9-7523	86.349	1181.3
TCGA-QU-A6IN	15.3089	1184.8
TCGA-EJ-A7NM	34.2313	1188.37
TCGA-ZG-A9LZ	20.1192	1194.86
TCGA-EJ-A46D	11.0723	1198.14
TCGA-V1-A9O9	42.0599	1199.96
TCGA-EJ-7783	41.8097	1206.68
TCGA-J4-A83J	10.6975	1215.66
TCGA-FC-7708	19.5679	1219.39
TCGA-V1-A8WW	35.9757	1222.76
TCGA-VN-A88N	27.1718	1225.95
TCGA-EJ-8469	5.6292	1235.21
TCGA-G9-6356	31.2143	1235.25
TCGA-HI-7171	56.7951	1240.4
TCGA-KK-A59Y	12.7014	1250.26
TCGA-HC-7213	19.2308	1252.85
TCGA-G9-6373	68.3096	1256.38
TCGA-VP-A875	2.1898	1259.49
TCGA-YJ-A8SW	6.4748	1265.11
TCGA-EJ-7218	18.0238	1274.22
TCGA-J4-A83N	10.4895	1277.72
TCGA-VN-A88Q	18.0995	1278.73
TCGA-EJ-7330	10.8491	1294.77
TCGA-ZG-A8QX	12.7351	1301.44
TCGA-XJ-A83F	51.2274	1301.53
TCGA-EJ-A8FO	37.0975	1316.03
TCGA-HC-8257	22.1551	1317.22
TCGA-G9-7522	39.7057	1325
TCGA-G9-6332	3.9508	1327.48
TCGA-EJ-7785	26.3669	1330.56
TCGA-KC-A7F5	20.4263	1331.26
TCGA-YL-A8HK	70.7825	1332.68
TCGA-HC-7738	11.6756	1341.12
TCGA-ZG-A8QY	32.4381	1343.87
TCGA-KK-A59X	14.8384	1344.46
TCGA-KK-A8I6	26.6409	1347.88
TCGA-V1-A9OL	32.7485	1348.15
TCGA-J4-A6M7	14.9102	1352.83
TCGA-HC-7744	14.4287	1360.63
TCGA-CH-5745	25.3365	1363.02
TCGA-YL-A9WL	23.8136	1363.92
TCGA-EJ-5501	25.1819	1364.21
TCGA-HC-7736	32.0884	1366.39
TCGA-HC-7819	10.325	1367.88
TCGA-CH-5737	18.334	1368.27
TCGA-HC-7210	55.8735	1371
TCGA-J4-A67N	23.2804	1393.65
TCGA-HC-A6HY	7.0166	1399.57
TCGA-EJ-7797	19.8388	1423.43
TCGA-2A-A8VV	43.2992	1423.7
TCGA-ZG-A8QZ	24.2718	1435.68
TCGA-J4-A83I	16.9004	1437.97
TCGA-CH-5739	25.8347	1439.59
TCGA-KK-A8I8	34.9727	1442.08
TCGA-EJ-A46B	26.7409	1445.13
TCGA-KK-A8IM	13.5023	1449.81
TCGA-FC-A5OB	11.7702	1453.39
TCGA-YL-A8SA	17.593	1460.75
TCGA-G9-7521	45.1931	1472.75
TCGA-J4-A83K	23.0467	1482.32
TCGA-V1-A9ZG	52.4578	1483.13
TCGA-EJ-7789	18.2531	1486.57
TCGA-M7-A722	22.9615	1486.93
TCGA-HC-7212	23.5288	1487.4
TCGA-V1-A8MK	13.8487	1496.53
TCGA-EJ-5509	26.9403	1505.67
TCGA-HC-A76X	9.2703	1509.87
TCGA-KK-A6E6	41.873	1520.49
TCGA-G9-6329	67.911	1537.33
TCGA-EJ-5522	8.2032	1538.24
TCGA-HC-A632	20.8033	1539.96
TCGA-HC-7232	58.7992	1551.9
TCGA-EJ-5530	22.7086	1566.07
TCGA-VN-A88L	42.8481	1591.93
TCGA-VP-A87K	7.6115	1597.68
TCGA-HC-7820	27.4096	1598.41
TCGA-KK-A6E0	33.3803	1604.86
TCGA-ZG-A9L1	31.2958	1615.65
TCGA-YL-A8SP	46.1278	1635.63
TCGA-XQ-A8TA	12.4468	1668.29
TCGA-EJ-7321	5.0869	1676.56
TCGA-EJ-5512	16.4306	1728.05
TCGA-CH-5766	8.6296	1730.07
TCGA-G9-6338	144.456	1736.67
TCGA-EJ-7784	6.4975	1739.79
TCGA-HC-A631	11.4449	1741.06
TCGA-KK-A7AP	7.8903	1758.36
TCGA-EJ-5527	21.1396	1760.82
TCGA-VP-AA1N	35.1046	1762.92
TCGA-EJ-7125	20.2836	1767.57
TCGA-CH-5791	14.8169	1797.98
TCGA-HC-7748	18.5148	1806.52
TCGA-HI-7169	206.531	1819.95
TCGA-G9-6364	27.027	1825.43
TCGA-G9-6353	61.3905	1843.57
TCGA-EJ-5496	3.8314	1879.79
TCGA-G9-6361	71.4574	1885.7
TCGA-VP-A879	15.5695	1906.81
TCGA-EJ-7782	9.4955	1933.23
TCGA-KK-A6DY	16.8292	1941.1
TCGA-CH-5740	8.5955	1944.44
TCGA-V1-A8WS	12.5082	1949.64
TCGA-EJ-A7NF	11.1596	1960.21
TCGA-KK-A8IA	15.4374	1982.85
TCGA-TP-A8TT	61.5492	2009.44
TCGA-G9-6342	41.0536	2035.6
TCGA-KK-A6E7	26.672	2044.86
TCGA-CH-5764	22.0102	2089.34
TCGA-HC-7231	27.1542	2116.22
TCGA-CH-5754	66.4271	2139.61
TCGA-HC-A6AN	29.5307	2226.62
TCGA-CH-5765	12.9461	2286.91
TCGA-ZG-A9M4	29.0474	2385.31
TCGA-2A-AAYU	9.7334	2391.87
TCGA-HC-A48F	21.5768	2517.43
TCGA-XQ-A8TB	7.8233	2647.49
TCGA-YL-A8S9	7.2736	2739.86
TCGA-KK-A6E2	9.5962	2785.29
TCGA-M7-A71Z	22.2672	2915.49
TCGA-HC-7230	6.3171	3162.98
TCGA-J9-A52B	54.9076	3588.82
TCGA-CH-5794	11.4339	3592.4
TCGA-YL-A8SF	28.0017	3612.64
