# Supplementary material for: A role for Tau protein in maintaining ribosomal DNA stability and cytidine deaminase-deficient cell survival
Source: Nat Commun. 2017 Sep 25;8:693. doi: 10.1038/s41467-017-00633-1 (PMC5612969; doi:10.1038/s41467-017-00633-1)
Supplement: Supplementary file 8 — Supplementary Data 7 [file 41467_2017_633_MOESM8_ESM.xlsx]

## Sheet: Supplementary Data 7
Pheochromocytoma & paraganglioma (TCGA, RNA-seq)
Patient ID	CDA expression	MAPT expression
TCGA-P7-A5NX-01	40.1574	1707.77
TCGA-P7-A5NY-01	15.2215	8471.32
TCGA-P7-A5NY-05	42.588	6514.33
TCGA-P8-A5KC-01	200.395	2631.85
TCGA-P8-A5KD-01	18.9742	4479.1
TCGA-P8-A6RX-01	121.032	7491.07
TCGA-P8-A6RY-01	60.8553	3913.65
TCGA-PR-A5PF-01	35.2941	4333.13
TCGA-PR-A5PG-01	48.7667	6378.05
TCGA-PR-A5PH-01	188.267	3359.51
TCGA-QR-A6GO-01	41.4828	2947.93
TCGA-QR-A6GR-01	66.092	4136.21
TCGA-QR-A6GS-01	80.5328	7440.77
TCGA-QR-A6GT-01	67.4463	1820.63
TCGA-QR-A6GU-01	116.013	2301.2
TCGA-QR-A6GW-01	41.2523	6107.55
TCGA-QR-A6GX-01	78.5047	5734.11
TCGA-QR-A6GY-01	76.6875	8887.12
TCGA-QR-A6GZ-01	396.338	2696.99
TCGA-QR-A6GZ-05	171.622	4925.84
TCGA-QR-A6H0-01	380.704	2010.67
TCGA-QR-A6H1-01	45	5748.89
TCGA-QR-A6H2-01	37.8647	5126.01
TCGA-QR-A6H3-01	547.801	2721.51
TCGA-QR-A6H4-01	79.9224	3396.31
TCGA-QR-A6H5-01	220.588	3688.08
TCGA-QR-A6H6-01	91.8007	2801.1
TCGA-QR-A6ZZ-01	269.851	3564.42
TCGA-QR-A700-01	75.7439	2319.21
TCGA-QR-A702-01	32.7553	7264.93
TCGA-QR-A703-01	128.089	4926.39
TCGA-QR-A705-01	92.8452	4901.65
TCGA-QR-A706-01	285.244	3579.26
TCGA-QR-A707-01	17.759	8955.6
TCGA-QR-A708-01	60.1995	3701.9
TCGA-QR-A70A-01	295.494	4850.13
TCGA-QR-A70C-01	576.384	2440.29
TCGA-QR-A70D-01	51.6942	5367.51
TCGA-QR-A70E-01	38.6945	7770.19
TCGA-QR-A70G-01	75.5503	4575.85
TCGA-QR-A70H-01	26.8732	3134.56
TCGA-QR-A70I-01	60.5093	7121.9
TCGA-QR-A70J-01	153.222	986.301
TCGA-QR-A70K-01	22.1649	5752.06
TCGA-QR-A70M-01	53.4662	4488.9
TCGA-QR-A70N-01	452.539	1765.27
TCGA-QR-A70O-01	139.63	2616.02
TCGA-QR-A70P-01	105.493	2818.59
TCGA-QR-A70Q-01	161.33	3312.81
TCGA-QR-A70R-01	186.274	6616.42
TCGA-QR-A70T-01	61.9243	2337.77
TCGA-QR-A70U-01	47.9109	5987.74
TCGA-QR-A70V-01	15.9284	5085.77
TCGA-QR-A70W-01	73.2542	4420.67
TCGA-QR-A70X-01	34.0426	3730.85
TCGA-QR-A7IN-01	117.113	4107.72
TCGA-QR-A7IP-01	44.1528	3293.55
TCGA-QT-A5XJ-01	12.2895	8294.45
TCGA-QT-A5XK-01	39.9274	7175.01
TCGA-QT-A5XL-01	110.557	3762.68
TCGA-QT-A5XM-01	50.1399	5702.07
TCGA-QT-A5XN-01	11.9138	3358.92
TCGA-QT-A5XO-01	29.3218	5868.94
TCGA-QT-A5XP-01	32.9949	8637.06
TCGA-QT-A69Q-01	39.435	4118.3
TCGA-QT-A7U0-01	44.8706	3433.94
TCGA-RM-A68T-01	115.964	3947.79
TCGA-RM-A68W-01	167.719	3817.29
TCGA-RT-A6Y9-01	31.8327	3495.68
TCGA-RT-A6YA-01	92.9368	2154.01
TCGA-RT-A6YC-01	14.4681	5095.32
TCGA-RW-A67V-01	46.4625	6219.64
TCGA-RW-A67W-01	51.3514	2070.27
TCGA-RW-A67X-01	201.825	3572.73
TCGA-RW-A67Y-01	6.8854	6396.52
TCGA-RW-A680-01	249.634	1267.94
TCGA-RW-A681-01	12.3065	7500.6
TCGA-RW-A684-01	50.5084	4693.24
TCGA-RW-A685-01	72.2581	3760.99
TCGA-RW-A686-01	122.315	2507.45
TCGA-RW-A686-06	254.984	2567.16
TCGA-RW-A688-01	5.827	5052.89
TCGA-RW-A689-01	48.1576	5992.46
TCGA-RW-A68A-01	28.7041	9235.96
TCGA-RW-A68B-01	21.1184	7044.94
TCGA-RW-A68C-01	285.156	3469.14
TCGA-RW-A68D-01	85.8094	5802.98
TCGA-RW-A68F-01	80.6353	2395.24
TCGA-RW-A68G-01	122.769	2787.78
TCGA-RW-A7CZ-01	164.076	6637.31
TCGA-RW-A7D0-01	70.8861	7686.56
TCGA-RW-A8AZ-01	56.6767	4180.76
TCGA-RX-A8JQ-01	72.4171	5519.62
TCGA-S7-A7WL-01	24.3397	8047.64
TCGA-S7-A7WM-01	44.1477	5678.7
TCGA-S7-A7WN-01	48.2473	3526.95
TCGA-S7-A7WO-01	80.2484	397.921
TCGA-S7-A7WP-01	101.572	7477.63
TCGA-S7-A7WQ-01	133.012	2896.39
TCGA-S7-A7WR-01	30.9883	7431.32
TCGA-S7-A7WT-01	59.8291	5828.65
TCGA-S7-A7WU-01	107.658	5797.75
TCGA-S7-A7WV-01	47.187	2511.61
TCGA-S7-A7WW-01	126.046	5046.57
TCGA-S7-A7WX-01	45.2368	6206.49
TCGA-S7-A7X0-01	173.066	4367.28
TCGA-S7-A7X1-01	212.877	2164.99
TCGA-S7-A7X2-01	39.1813	4578.03
TCGA-SA-A6C2-01	93.632	9387.36
TCGA-SP-A6QC-01	72.8912	4027.8
TCGA-SP-A6QD-01	187.131	3639.53
TCGA-SP-A6QF-01	135.557	2991.48
TCGA-SP-A6QG-01	50.9039	4453.08
TCGA-SP-A6QH-01	815.042	715.272
TCGA-SP-A6QI-01	40.3429	4577.41
TCGA-SP-A6QJ-01	53.3584	3800.38
TCGA-SP-A6QK-01	94.3298	2788.28
TCGA-SQ-A6I4-01	337.292	5292.69
TCGA-SQ-A6I6-01	22.862	4571.97
TCGA-SR-A6MP-01	107.338	6003.64
TCGA-SR-A6MQ-01	32.5704	6151.41
TCGA-SR-A6MR-01	154.022	4471.76
TCGA-SR-A6MS-01	68.7407	6992
TCGA-SR-A6MT-01	9.4243	6574.24
TCGA-SR-A6MU-01	172.359	1996.03
TCGA-SR-A6MV-01	383.301	3273.2
TCGA-SR-A6MX-01	58.0405	2128.86
TCGA-SR-A6MX-05	212.02	1829.72
TCGA-SR-A6MX-06	90.3067	3333.01
TCGA-SR-A6MY-01	89.8765	4757.04
TCGA-SR-A6MZ-01	61.6185	4499.64
TCGA-SR-A6N0-01	44.2455	2048.63
TCGA-TT-A6YJ-01	20.6659	6199.77
TCGA-TT-A6YK-01	272.615	3048.88
TCGA-TT-A6YN-01	56.7246	6233.11
TCGA-TT-A6YO-01	21.8793	15.6281
TCGA-TT-A6YP-01	187.415	3873.97
TCGA-W2-A7H5-01	30.3185	5330.74
TCGA-W2-A7H7-01	241.651	3686.1
TCGA-W2-A7HA-01	41.9524	6376.76
TCGA-W2-A7HB-01	10.9353	5919.31
TCGA-W2-A7HC-01	57.971	6733.44
TCGA-W2-A7HD-01	17.8475	5919.96
TCGA-W2-A7HE-01	25.5319	4691.35
TCGA-W2-A7HF-01	17.6211	9194.32
TCGA-W2-A7HH-01	21.0526	7512.84
TCGA-W2-A7UY-01	393.134	1232.56
TCGA-WB-A80K-01	123.69	1633.96
TCGA-WB-A80L-01	48.1651	5402.75
TCGA-WB-A80M-01	33.9736	5782.1
TCGA-WB-A80N-01	85.8481	3139.44
TCGA-WB-A80O-01	66.1093	6861.92
TCGA-WB-A80P-01	107.686	5167.65
TCGA-WB-A80Q-01	278.21	2820.04
TCGA-WB-A80V-01	23.6294	3992.61
TCGA-WB-A80Y-01	98.9523	2789.87
TCGA-WB-A814-01	249.502	5142.26
TCGA-WB-A815-01	63.1291	6680.75
TCGA-WB-A816-01	58.9958	2219.67
TCGA-WB-A817-01	26.3968	4486.14
TCGA-WB-A818-01	22.0339	6525
TCGA-WB-A819-01	37.9696	4491.21
TCGA-WB-A81A-01	35.5987	6038.37
TCGA-WB-A81D-01	28.7653	10105.9
TCGA-WB-A81E-01	96.3951	6043.26
TCGA-WB-A81F-01	34.0942	6459.49
TCGA-WB-A81G-01	105.399	3340.17
TCGA-WB-A81H-01	64.7417	2953.26
TCGA-WB-A81I-01	15.4959	6887.91
TCGA-WB-A81J-01	47.9423	10604.6
TCGA-WB-A81K-01	39.8162	4492.09
TCGA-WB-A81M-01	12.9241	5030.69
TCGA-WB-A81N-01	75.7381	9694.48
TCGA-WB-A81P-01	84.2572	7915.3
TCGA-WB-A81Q-01	16.424	7403.51
TCGA-WB-A81R-01	25.4777	4185.17
TCGA-WB-A81S-01	72.5552	2925.19
TCGA-WB-A81T-01	54.589	5389.61
TCGA-WB-A81V-01	83.8574	5258.91
TCGA-WB-A81W-01	20.9607	10517
TCGA-WB-A820-01	19.4688	2991.85
TCGA-WB-A821-01	93.2584	5687.64
TCGA-WB-A822-01	100.815	2973.52
TCGA-XG-A823-01	338.942	1360.58
